# Supplementary material for: Neck Circumference, along with Other Anthropometric Indices, Has an Independent and Additional Contribution in Predicting Fatty Liver Disease
Source: PLoS One. 2015 Feb 13;10(2):e0118071. doi: 10.1371/journal.pone.0118071 (PMC4334519; doi:10.1371/journal.pone.0118071)
Supplement: S1 Dataset — (XLS) [file pone.0118071.s001.xls]

## Sheet: Dataset
Number	Sex	Age	Height(cm)	Body weight(kg)	BMI	Neck circumference	Waist circumference(cm)	Waist-to-hip ratio	Abdominal ultrasound diagnosis of FLD
1	2	32.2384	167	71.4	25.6015	34	62	0.610837	1
2	2	24.9014	168	44.8	15.873	29.2	55	0.639535	1
3	2	60.7068	164.5	62.8	23.2075	38	59	0.641304	1
4	2	27.7671	154.4	55.3	23.1969	31.8	61	0.642105	1
5	1	41.9973	188	48	16.4153	32	58	0.650224	1
6	2	23.6521	163	45	16.937	32	58.8	0.656983	1
7	2	22.2329	168	52.5	18.6012	33.8	62	0.660981	1
8	2	24.9808	162	47	17.9089	28.5	58.5	0.664773	1
9	2	25.263	167	55.2	19.7927	30	64	0.666667	1
10	2	23.4	158	45.1	18.066	29.5	61.5	0.672131	1
11	2	56.1123	149	34.4	15.4948	27	52	0.675325	1
12	2	42.1041	160.5	59.9	23.2529	30.7	67	0.675403	2
13	2	45.4082	165	50.4	18.5124	29	59.5	0.679224	1
14	2	39.9123	157	48.6	19.7168	29	60	0.679502	1
15	2	26.989	164	56.5	21.0068	32.4	62.2	0.681271	1
16	2	26.4849	158	46	18.4265	30.8	61.5	0.683333	1
17	2	26.989	163	49.7	18.706	31.5	60.4	0.684032	1
18	2	28.1507	163	50	18.8189	39.1	62.5	0.686813	1
19	2	39.4932	153	49	20.9321	31	61.7	0.687082	1
20	2	29.0192	157	44.3	17.9723	27.8	60.5	0.689066	1
21	2	24.5096	163	47	17.6898	30.5	62	0.691964	1
22	2	39.3288	154.5	51.9	21.7425	32.4	68.4	0.694416	1
23	2	29.5151	163	44.4	16.7112	29.9	58.5	0.697259	1
24	2	34.8219	162	50.6	19.2806	31.8	65	0.697425	1
25	2	22.8137	166	50.7	18.3989	30.4	64	0.699454	1
26	2	36.9945	163	48.7	18.3296	29	63	0.7	1
27	2	38.7726	163.5	53.6	20.0507	29.7	69	0.700508	1
28	2	40.3562	154	50.4	21.2515	30	64.5	0.701087	1
29	2	23.8493	158.5	41.6	16.559	29.9	58	0.70133	1
30	2	44.526	160	49.4	19.2969	31.1	63.7	0.701542	1
31	2	25.3178	161	50	19.2894	30.1	63	0.701559	1
32	2	38.9068	153.5	52.2	22.1541	30.8	64	0.701754	1
33	2	24.1781	168	49.1	17.3965	29.4	61	0.701956	1
34	2	46.6986	164	48.3	17.9581	30.5	58	0.70303	1
35	2	39.3288	154.5	50.9	21.3236	30.4	70	0.703518	1
36	2	30.0685	163	50.8	19.12	31.5	66	0.704376	1
37	2	26.6822	159.5	43.7	17.1775	29.2	61	0.704388	1
38	2	25.2274	171	46	15.7313	30.8	62.7	0.704494	1
39	2	23.4877	165	43.2	15.8678	27.9	59.9	0.704706	1
40	2	32.1479	154.5	41.2	17.26	30.2	60.1	0.705399	1
41	2	39.4411	156.5	56.3	22.9869	31	68.5	0.706186	1
42	2	24.3178	168	54.7	19.3807	31.5	67.8	0.70625	1
43	2	30.5726	163.5	46	17.2077	29.2	59.5	0.706651	1
44	2	29.4082	160	46.1	18.0078	30.5	61	0.706837	1
45	2	29.1452	156	47	19.313	30	62	0.706956	1
46	1	36.9397	169	60	21.0077	34.1	65.6	0.707659	2
47	2	27.9041	157	44.7	18.1346	31.1	63.3	0.708054	1
48	2	31.3507	161	54	20.8325	31	68	0.708333	1
49	1	56.8685	166.5	67.8	24.4569	37	68	0.708333	1
50	2	27.4082	174.5	49.5	16.256	29.3	62	0.708571	1
51	2	46.4164	157.5	45.3	18.2615	30.4	62.5	0.708617	1
52	2	26.4849	161	56	21.6041	33	73	0.708738	1
53	2	28.2658	166	50.7	18.3989	29.3	64.5	0.708791	1
54	2	38.1041	163	50.4	18.9695	29	66.7	0.70882	1
55	2	24.5671	164	54	20.0773	33.1	67.2	0.708861	1
56	2	36.9123	165	55.2	20.2755	30.5	66	0.708915	1
57	2	29.2356	166	60	21.7738	34.2	69.5	0.709184	1
58	2	37.9096	159.5	63	24.7639	31	72	0.70936	1
59	2	28.2356	169	52.1	18.2417	29.5	64.5	0.709571	1
60	2	26.9041	159	52.6	20.8061	30.5	65.5	0.709642	1
61	2	33.411	177	59.5	18.992	30	69.2	0.709744	1
62	2	27.5123	164.5	48	17.7382	31.3	62.5	0.710227	1
63	2	28.5151	152	43.7	18.9145	30.5	59	0.710843	1
64	2	30.063	157	53.3	21.6236	32	69.5	0.711361	1
65	2	33.4	156	48	19.7239	30.4	61.7	0.712471	1
66	2	31.6521	165	64.9	23.8384	32.2	73.7	0.712766	1
67	1	28.3781	174	58.3	19.2562	35	69.2	0.714876	1
68	1	29.2356	176	59.2	19.1116	33.8	66	0.71506	1
69	2	37.9096	155	46	19.1467	27.9	59	0.715152	1
70	2	66.6822	158	42.5	17.0245	32	60.8	0.715294	1
71	2	46.4986	158.5	51.1	20.3405	30	65.7	0.715686	1
72	2	30.9068	160	50	19.5312	31.5	64	0.716685	1
73	2	46.1589	153	58.1	24.8195	32.4	69.8	0.717369	1
74	2	31.5178	158	45	18.026	29.5	58.5	0.717791	1
75	2	24.4	155	46.8	19.4797	30.5	62.1	0.717919	1
76	2	29.2356	154	45	18.9745	29.6	61	0.718492	1
77	2	52.337	157	53.5	21.7047	31.3	66.9	0.719355	1
78	2	38.7452	152	43.5	18.8279	30.4	57.2	0.719497	1
79	2	29.3205	159	58.7	23.219	30.6	69.8	0.719588	1
80	2	58.926	154.5	45.8	19.1871	29.8	64.8	0.72	1
81	2	31.1479	162	48.6	18.5185	31.2	65.1	0.720133	1
82	2	23.4822	167.5	54	19.247	31.3	66.8	0.720604	1
83	2	27.3205	156	55.2	22.6824	32	70	0.720906	1
84	2	41.3288	162	47.5	18.0994	30	62	0.72093	1
85	2	26.989	162	50.4	19.2044	30.5	66	0.721311	1
86	2	41.6082	161	48.4	18.6721	29.5	64.2	0.721348	1
87	2	45.3233	158	54.8	21.9516	31.5	64.2	0.721348	1
88	2	26.2356	159	48	18.9866	30.6	64.5	0.721477	1
89	2	29.1452	162.5	57.5	21.7751	32	65.9	0.721796	1
90	2	33.0986	160.5	49.3	19.138	31	64	0.722348	1
91	2	25.4767	153.5	48.7	20.6687	30.5	64.5	0.723094	1
92	2	28.9836	153	44.6	19.0525	28.2	61.5	0.723529	1
93	2	43.2466	151.5	44.8	19.5188	29.5	63.6	0.723549	1
94	2	25.5616	162	58.6	22.3289	31.8	71.5	0.723684	1
95	2	34.3178	159	53.1	21.0039	32.9	69	0.724029	1
96	2	61.5068	158	53.4	21.3908	30.5	70.1	0.724174	1
97	2	37.4986	157.5	54	21.7687	29	69.6	0.725	1
98	2	27.3973	148	43.1	19.6768	30.8	62	0.725146	1
99	2	37.3178	159	50.6	20.015	31.5	66	0.725275	1
100	2	27.6548	160.5	50.7	19.6815	31.8	66	0.725275	1
101	2	35.9096	170.5	55.1	18.9541	34	66.8	0.726087	1
102	2	23.0712	175	59.8	19.5265	33	68.4	0.726115	1
103	2	34.989	157.5	48.5	19.5515	30	65	0.726257	1
104	2	42.0247	163	56.5	21.2654	32	69	0.726316	1
105	2	31.9014	164.5	47.7	17.6273	30	62.7	0.726535	1
106	1	41.274	169.5	58.4	20.327	32.9	71.5	0.726626	1
107	2	25.2274	168.5	62.2	21.9074	31.5	70.5	0.726804	1
108	2	40.4164	156	53.2	21.8606	30.8	67.2	0.727273	1
109	2	25.6466	153.5	47.8	20.2867	31	64	0.727273	1
110	2	24.1479	158	45	18.026	33	64	0.727273	1
111	2	50.2466	164.5	48	17.7382	30.8	64.4	0.727684	1
112	2	39.663	159.5	50.9	20.0077	30.2	67	0.728261	1
113	2	43.4137	156.5	51.8	21.1495	33	67	0.728261	1
114	2	32.2658	162	46.1	17.5659	29	59	0.728395	1
115	2	45.9151	157.5	43.7	17.6165	29	58.2	0.728411	1
116	2	38.1041	156	45.5	18.6966	28.8	61	0.728793	1
117	2	25.1233	154	47	19.8178	32	64.2	0.729545	1
118	2	43	160.5	51.7	20.0697	29.2	69.6	0.72956	1
119	2	36.4027	158	51	20.4294	30.2	67.5	0.72973	1
120	2	38.7452	157.5	50.7	20.4384	31.8	66.2	0.729879	2
121	2	28.3123	160	52	20.3125	32.2	69.5	0.730042	1
122	2	28.1781	157.5	42.3	17.0522	27.5	59.8	0.730159	1
123	2	40.189	154	43.8	18.4685	29	65	0.730337	1
124	2	24.9863	162	47	17.9089	33	65	0.730337	1
125	2	35.5699	156	44.9	18.45	30.5	62.3	0.730363	1
126	2	41.9671	164.5	57.4	21.2119	31.5	69.4	0.730526	1
127	2	50.0822	156	53.1	21.8195	32.5	67.8	0.730603	1
128	2	24.263	159	51.2	20.2524	31.6	65.4	0.730726	1
129	2	37.1863	158	46.6	18.6669	30	63	0.730858	1
130	2	37.5699	163.5	55.6	20.7988	30.8	67.3	0.731522	1
131	2	46.1945	157	53	21.5019	33	67.7	0.731892	1
132	2	34.989	158	45	18.026	29.4	63	0.732558	1
133	2	57.8411	155	46	19.1467	32	63	0.732558	2
134	2	33.3507	163	57.4	21.6041	32.3	70	0.732984	1
135	2	35.2712	160	47.5	18.5547	29.9	61.5	0.733015	1
136	1	68.4356	163	37.8	14.2271	28.9	55	0.733333	1
137	2	50.1973	162	50	19.052	30.4	66	0.733333	1
138	1	35.2712	163	51.2	19.2706	33.2	67.5	0.733696	1
139	2	37.326	161.5	58.5	22.429	30	70	0.733753	1
140	2	39.1589	163	53	19.9481	31.5	66	0.734149	1
141	2	30.8192	165	57.5	21.1203	32	70.5	0.734375	1
142	2	27.6548	155.5	54	22.3323	33.8	72	0.734694	2
143	2	31.5671	150.5	45.4	20.0439	29.3	64.7	0.735227	1
144	2	28.737	158	53.5	21.4309	32	67.3	0.735519	1
145	2	25.9808	161.5	48.7	18.6717	28.5	64	0.735632	1
146	2	32.2658	159.5	53.8	21.1476	31.4	65.5	0.735955	1
147	2	33.5151	159	50.9	20.1337	32.3	68.1	0.736216	1
148	2	34.9041	154.5	49.6	20.779	29.5	64.5	0.736301	1
149	2	45	152.5	44	18.9196	28.9	64	0.736479	1
150	2	23.5973	172	56.9	19.2334	31	69.4	0.73673	1
151	2	36.2356	157	49.3	20.0008	30	65	0.736961	1
152	2	44.2466	155	50	20.8117	32.4	67	0.737074	1
153	2	40.4055	155.5	49.1	20.3058	33	65.6	0.737079	1
154	2	25.4055	165	47.7	17.5207	30	64	0.737327	1
155	2	50.5808	154	55.3	23.3176	31	70.2	0.737395	1
156	2	38.8301	160	54.5	21.2891	33.4	71	0.738046	1
157	2	25.7616	154.4	42.5	17.8277	29.8	62	0.738095	1
158	2	27.3973	157.5	48.1	19.3903	31	68.5	0.738147	1
159	2	36.2411	157	47	19.0677	34	63.8	0.738426	1
160	2	29.8164	147	45.6	21.1023	30.7	65	0.738636	1
161	2	35.1507	155	40.5	16.8574	29.5	61.5	0.739183	1
162	2	26.4849	160	60	23.4375	32.9	70.6	0.739267	1
163	2	28.5699	165.5	63	23.0009	34	69.5	0.739362	1
164	2	46.411	156	53.1	21.8195	31.9	66	0.73991	1
165	2	34.9178	164.5	52.6	19.4381	32.9	68	0.739935	1
166	2	45.5753	164	66.2	24.6133	33.5	74	0.74	1
167	2	46.1068	157.5	40.4	16.2862	28	60	0.740741	1
168	2	48.3342	168.5	58.6	20.6394	36	70	0.740741	1
169	1	34.0658	166	60.9	22.1004	33	69.5	0.740938	1
170	2	39.411	159	52.7	20.8457	30.6	65.5	0.74095	1
171	2	44.1644	160	56	21.875	33.5	67.8	0.740984	1
172	2	39.6055	160	52.5	20.5078	31.3	69.3	0.741176	1
173	2	41.0685	157	53	21.5019	31.8	70.2	0.741288	1
174	2	37.8274	158	47.7	19.1075	29.4	62.5	0.7414	1
175	2	52.4137	151	43.5	19.0781	29.8	66	0.741573	1
176	1	35.4164	156	50.7	20.8333	31.5	66.6	0.741648	1
177	2	29.0932	162	60	22.8624	33	75.5	0.74165	1
178	2	35.6904	155.5	51.6	21.3397	31.6	67.5	0.741758	1
179	2	36.6904	151.5	42.5	18.5167	29.4	62.1	0.741935	1
180	2	38.4192	165	52.4	19.247	31.1	66.7	0.741935	1
181	2	28.8219	155	53	22.0604	31.5	69	0.741935	1
182	2	28.6548	163	52.5	19.7599	32	69	0.741935	1
183	2	47.8301	156.5	52.1	21.272	30	67.9	0.742077	1
184	2	46.411	158	47	18.8271	31	70.5	0.742105	1
185	2	42.6959	160	55.4	21.6406	32.5	70.5	0.742105	1
186	2	28.4849	158	48.5	19.428	33.2	70.8	0.742138	1
187	2	52.8685	165.5	60.9	22.2342	31.5	72	0.742268	1
188	2	41.7397	169.5	61.8	21.5104	33.6	72	0.742268	1
189	2	24.8192	156	45.1	18.5322	28.5	61.1	0.742406	1
190	2	29.3973	151.5	42.9	18.691	30.2	61.1	0.742406	1
191	2	27.5151	153.5	42.7	18.1222	29.3	62	0.742515	1
192	2	39.3205	160	52.9	20.6641	31	67.2	0.742541	1
193	2	29.2356	159	49.9	19.7381	31.4	66.2	0.742985	1
194	2	44.6658	153.5	45.1	19.1408	32.5	66.5	0.743017	1
195	2	30.6575	156.5	52.6	21.4762	29	66.8	0.743048	1
196	2	41.4411	158	48.1	19.2677	33.2	65.4	0.743182	1
197	2	22.5616	159	45.5	17.9977	30.5	62.8	0.743195	1
198	2	35.5753	168	54	19.1327	35.2	69.5	0.743316	2
199	2	44.9151	160.5	50.9	19.7591	30	67	0.743618	1
200	2	31.8247	163	47.3	17.8027	29.8	64.1	0.743619	1
201	2	36.2356	152	45.1	19.5204	31	65	0.743707	1
202	2	33.7342	151.5	46.7	20.3466	30.5	66.2	0.74382	1
203	2	38.5726	166	56.5	20.5037	30.5	66.2	0.74382	1
204	2	25.5945	158.5	46.3	18.4299	30.4	61	0.743902	1
205	2	21.5644	161.5	45.7	17.5215	30	62.5	0.744048	1
206	1	47.6767	170	53.3	18.4429	34	62.5	0.744048	1
207	2	22.3178	167.5	51	18.1778	30.5	64	0.744186	1
208	2	34.6055	168	52.5	18.6012	32.7	69.9	0.744409	1
209	2	41.0685	157	55	22.3133	29	67	0.744444	1
210	2	51.5863	159	56	22.151	29.5	67	0.744444	1
211	2	37.8219	157	47	19.0677	30.7	67	0.744444	1
212	2	31.1836	169	56	19.6072	30.8	67	0.744444	1
213	1	35.8219	175	71.5	23.3469	38	75.2	0.744554	1
214	2	27.0658	160	52	20.3125	32.5	68.5	0.744565	1
215	1	31.3233	173	56.5	18.878	33	64.8	0.744828	1
216	2	47.1945	163	60	22.5827	31	73	0.744898	1
217	1	27.8219	172.5	59.8	20.0966	33.1	67	0.745273	1
218	2	41.9425	157	50.4	20.4471	30.2	67.9	0.745335	1
219	2	22.063	152	43.3	18.7413	29.6	60	0.745342	1
220	2	40.6082	163.5	52.8	19.7514	32.5	68	0.745614	1
221	2	54.674	150.5	45.7	20.1764	28.8	67.5	0.745856	1
222	2	39.1014	161	53	20.4467	31	69	0.745946	1
223	2	40.2384	155	45	18.7305	30.5	70	0.746269	1
224	2	46.5781	160	54.5	21.2891	30.6	69.8	0.746524	1
225	2	55.8356	160.5	45.9	17.8182	30.2	64.8	0.746544	1
226	2	45.6603	154.5	50	20.9466	30.7	69.6	0.746781	1
227	2	38.0685	158	45.7	18.3064	31.2	60.5	0.746914	1
228	2	32.9068	157.5	50	20.1562	31.5	66.5	0.747191	1
229	2	33.3233	152	48.9	21.1652	31	68	0.747253	1
230	2	52.1945	163	59	22.2063	30.7	72.5	0.747423	1
231	2	31.6027	163	47.4	17.8403	30	63.2	0.747929	1
232	2	39.5726	155.5	45.5	18.817	31	65.7	0.748292	1
233	2	26.5699	156.5	47.1	19.2306	30.2	66	0.748299	1
234	2	34.4137	159	48.7	19.2635	31	67.5	0.748337	1
235	2	42.1616	160.5	44.2	17.1582	31	62.5	0.748503	1
236	1	45.5233	172	74.5	25.1825	34.5	80.1	0.748598	1
237	2	41.3534	156	50.7	20.8333	32.1	67.6	0.748616	1
238	2	36.8274	169	58.4	20.4475	31.1	70	0.748663	1
239	2	55.0082	160.5	57.3	22.2436	30.8	71.5	0.748691	1
240	2	37.7425	166	53.6	19.4513	30.5	69	0.749186	1
241	2	35.5753	160	53.9	21.0547	29.5	69.3	0.749189	1
242	2	30.2466	160	53.2	20.7812	31	65.8	0.749431	1
243	2	28.7315	163	52.1	19.6093	32	68.2	0.749451	1
244	2	29.0603	156	49.1	20.1759	29	66	0.75	1
245	1	29.0658	169	60.3	21.1127	36	69	0.75	1
246	2	34.8274	164	51.9	19.2965	37	71.4	0.75	1
247	2	33.063	158	49.7	19.9087	30.6	67.6	0.750277	1
248	1	36.4384	165	65.5	24.0588	37.6	72.8	0.750515	1
249	2	36.0658	163.5	57	21.3226	31	70.8	0.750795	1
250	2	28.4795	158.5	52	20.6988	32	67.8	0.750831	1
251	1	24.4301	164	47	17.4747	33.7	63.3	0.75089	1
252	2	29.737	161	56.6	21.8356	31.4	72.1	0.751042	1
253	2	34.7699	158.5	52.5	20.8978	31.1	67.3	0.751116	1
254	1	27.4795	168.5	52.5	18.491	34.3	66.7	0.751126	1
255	2	48.663	161.5	54.8	21.0105	31	71	0.751323	1
256	2	29.1808	165.5	50.9	18.5833	29.5	68	0.751381	1
257	2	30.3151	160	51.4	20.0781	32.6	66.5	0.751412	1
258	2	36.4384	154	51.4	21.6731	31.1	63.8	0.751472	1
259	2	30.7342	163	70	26.3465	34.5	80.8	0.751628	2
260	1	36.2411	174	54	17.8359	33.5	67.5	0.75167	1
261	2	26.3973	160	51	19.9219	31.7	66	0.751708	1
262	2	28.3123	154	46.7	19.6913	31.3	64.3	0.752047	1
263	2	52.9288	156	47.1	19.354	29	64	0.752056	1
264	2	41.8603	152.5	47.1	20.2526	29.5	64	0.752056	1
265	1	42.2466	166	51.5	18.6892	33.1	65	0.752315	1
266	2	27.2301	165	50	18.3655	32.8	64.4	0.752336	1
267	2	28.4849	162	60	22.8624	33.5	76	0.752475	1
268	2	35.7425	156	48.7	20.0115	30	68.5	0.752747	1
269	2	61.8521	153.5	48	20.3716	30	67	0.752809	1
270	2	35.326	162	51.1	19.4711	32	67	0.752809	1
271	2	47.5288	160.5	48.8	18.9439	31.5	65.8	0.75286	2
272	2	35.4384	158.5	57.9	23.0473	30	71	0.752916	2
273	2	26.7918	163	53	19.9481	30.6	70.2	0.753219	1
274	1	26.6548	176	55.5	17.9171	36.3	67.5	0.753348	1
275	2	41.3562	161	48.1	18.5564	29	61.4	0.753374	2
276	2	36.3836	150	58	25.7778	37.3	78	0.753623	1
277	2	26.6849	165.5	51	18.6198	30.4	67	0.753656	1
278	2	45.4082	162	51.8	19.7378	29.8	72	0.753927	1
279	2	36.3507	150	53.9	23.9556	30.6	67.1	0.753933	1
280	1	32.1288	162	43.8	16.6895	32.7	61	0.754017	1
281	2	27.6822	158	49	19.6283	29.5	69	0.754098	1
282	2	39.2384	156.5	54.6	22.2928	32	67.5	0.75419	1
283	2	45.526	159	59	23.3377	33.2	76.4	0.754195	1
284	2	29.3973	152	45	19.4771	29.3	65.4	0.754325	1
285	1	26.6548	171.5	57.3	19.4817	34.6	67	0.754505	1
286	2	39.4164	156	53.6	22.025	33	69.8	0.754595	1
287	2	31.7342	157.5	45	18.1406	35	69.8	0.754595	1
288	2	30.7342	158.5	53.6	21.3357	31	67.5	0.755034	1
289	2	33.7671	165.5	51.9	18.9483	30	66.5	0.755682	1
290	2	28.8219	160	55.4	21.6406	32.3	71.8	0.755789	1
291	2	42.0712	156.5	52	21.2312	32.3	68.4	0.755801	1
292	2	37.5205	153	47.5	20.2913	28.5	63.5	0.755952	1
293	1	32.0685	164.5	50.2	18.5512	32.5	63.5	0.755952	1
294	2	34.937	157.5	55.3	22.2928	29.5	68.8	0.756044	1
295	2	22.5671	159.5	47.8	18.7891	29	62	0.756098	1
296	2	37.7699	161	52	20.061	30.2	67.3	0.75618	1
297	2	30.6	143	42	20.5389	29	63.4	0.756563	1
298	2	54.2548	154	61.2	25.8054	33	73.4	0.756701	2
299	2	34.937	158	53	21.2306	31	70	0.756757	1
300	2	29.4027	164.5	48	17.7382	29.9	68.8	0.756876	1
301	2	23.3425	150	49.5	22	31.5	67	0.757062	1
302	2	37.6055	153	43.1	18.4117	30.5	61.4	0.75709	1
303	1	27.8219	172.5	54.5	18.3155	33.8	70.8	0.757219	1
304	2	48.1945	156.5	50.2	20.4963	32.5	64	0.757396	1
305	2	60.1178	143.5	58.4	28.3602	35.5	76.5	0.757426	1
306	2	41.5726	159	58.4	23.1004	31.1	67.8	0.757542	1
307	2	25.9288	166	53.7	19.4876	31.5	69.5	0.757906	1
308	2	28.8493	156	50	20.5457	30.5	68	0.758082	1
309	2	41.1644	166	49.7	18.036	30.6	65.5	0.758102	1
310	2	47.5836	152	45.1	19.5204	28.2	63	0.758123	1
311	2	45.5753	163.5	57.3	21.4348	33.1	71.8	0.758184	1
312	2	24.5973	165	50.9	18.6961	32	66.8	0.758229	1
313	2	28.9836	160	53.3	20.8203	29.8	69	0.758242	1
314	2	40.7452	152	47.9	20.7323	30.3	67.5	0.758427	1
315	2	36.9123	163.5	54.7	20.4622	29	66	0.758621	1
316	2	37.2712	161	48.4	18.6721	29.5	66	0.758621	2
317	2	31.3151	161	45.9	17.7077	32.5	66	0.758621	1
318	2	32.1534	158	64	25.6369	34.1	77	0.758621	1
319	2	38.3288	161.5	60.5	23.1959	34.2	72	0.758693	1
320	2	33.1534	155.5	52	21.5052	30.8	68	0.758929	1
321	2	38.2384	158	55	22.0317	29	72.1	0.758947	1
322	1	24.8137	172	65	21.9713	34.5	74	0.758974	1
323	2	54.3397	148.5	43.1	19.5445	30.2	66.8	0.759091	1
324	2	30.7397	158	49.5	19.8286	29	65.3	0.759302	1
325	2	83.2685	155.5	48	19.8509	35.5	71	0.759358	1
326	2	47.2795	162	65	24.7676	36	80.5	0.759434	1
327	2	33.3233	166	65.4	23.7335	31.5	75.6	0.759799	1
328	2	25.3945	151	42.4	18.5957	29	62.1	0.760098	1
329	2	50.5288	167	62	22.231	33.8	74.5	0.760204	1
330	1	25.8137	172	61.4	20.7545	35.5	68.8	0.760221	1
331	2	35.5205	152	45	19.4771	31.3	73	0.760417	1
332	2	50.1973	167	56.5	20.2589	36	73	0.760417	1
333	2	42.7425	155	48.8	20.3122	29.5	64.2	0.760664	1
334	1	40.4932	178	65	20.5151	36	69.5	0.761227	1
335	2	46.9452	162	70	26.6728	32.8	79.2	0.761538	1
336	2	39.3562	157	54	21.9076	33.6	67.8	0.761798	1
337	2	34.9096	161	63.9	24.6518	32.3	72	0.761905	1
338	1	29.0959	170.5	63.2	21.7404	37.5	71.5	0.76226	1
339	2	30.4822	164	53.3	19.8171	31.3	69	0.762431	1
340	2	35.2493	150	44.5	19.7778	31.4	61	0.7625	1
341	2	35.326	156	53.7	22.0661	30.2	66	0.763006	1
342	2	45.4137	159.5	60.4	23.7419	32	72.8	0.763103	1
343	2	41.7534	158.5	43.6	17.3551	29.5	64.5	0.763314	1
344	1	48.074	170	51.3	17.7509	31.5	64.5	0.763314	1
345	2	37.2356	153	57.9	24.7341	32	73	0.763598	1
346	1	65.4329	169.5	48.6	16.916	31.4	64	0.763723	1
347	2	41.274	162.5	53.6	20.2982	30	68	0.764045	1
348	1	41.1041	169.5	72.9	25.374	35	74.6	0.764344	1
349	2	26.1808	155	46	19.1467	32	66.5	0.764368	1
350	1	43.4438	158.5	43.5	17.3153	31	61	0.764411	1
351	2	48.9123	158.5	53.3	21.2163	30.9	68.8	0.764444	1
352	2	25.5945	162.5	59.5	22.5325	30.5	68.5	0.764509	1
353	2	41.5781	156	44.8	18.4089	30.5	65	0.764706	1
354	2	44.4137	161.5	52	19.9369	32.9	68.9	0.764706	1
355	2	27.5644	163	50	18.8189	33.1	66	0.764774	1
356	2	34.9041	161	55.2	21.2955	31.8	69.3	0.764901	1
357	2	44.9096	148	43.8	19.9963	29.5	63.5	0.76506	1
358	1	50.3288	171	56	19.1512	31	67.5	0.765306	1
359	2	27.8219	171	58.1	19.8694	31.4	72.4	0.765328	1
360	1	43.0301	184	61.4	18.1356	34.5	68.5	0.765363	1
361	2	39.5781	155.5	48.3	19.975	29.6	67.2	0.765376	1
362	1	26.2356	173	59.9	20.014	35.4	72.1	0.765393	1
363	2	45.863	157	53.8	21.8264	33	70.8	0.765405	1
364	2	34.5753	157	46.5	18.8649	30	62	0.765432	1
365	2	34.1507	161.5	50.5	19.3618	29	66.6	0.765517	1
366	2	34.4849	167	66.1	23.7011	34.7	73.8	0.76556	1
367	2	43.863	152.5	46.1	19.8226	30	65	0.765607	1
368	2	69.6767	160	47.4	18.5156	29.2	66	0.765661	2
369	2	27.4849	160	52.9	20.6641	32.3	71.3	0.765843	1
370	2	23.263	156	46.4	19.0664	29	65.1	0.765882	1
371	2	41.8438	155.5	48	19.8509	30	68.1	0.766029	1
372	2	33.4055	158	43.6	17.4651	28.5	65.5	0.766082	1
373	2	36.2411	157.5	60	24.1875	31.3	70.5	0.766304	1
374	2	48.8658	159.5	51.1	20.0863	32.2	72.5	0.766385	1
375	2	25.3178	160	52.3	20.4297	31	67.6	0.76644	1
376	2	27.1452	165	50.3	18.4757	32.3	66.3	0.766474	1
377	2	42.5808	159.5	62.1	24.4101	34	75.5	0.766497	2
378	1	35.6055	161	50	19.2894	32	67.3	0.766515	1
379	2	53.2466	162.5	65.8	24.9183	35	77.5	0.766568	1
380	2	56.7041	156	52	21.3675	32.5	69	0.766667	1
381	2	46.4932	162	55	20.9572	32.9	73	0.766807	1
382	2	28.1452	161.5	54.3	20.8188	31	70.4	0.766885	1
383	1	32.1479	169.5	58.2	20.2574	35.3	68.1	0.766892	1
384	2	35.4164	161.5	49.2	18.8634	30.2	66.5	0.767013	1
385	2	37.5753	164.5	49.7	18.3664	29.5	65.2	0.767059	1
386	2	42.4904	153	54	23.0681	31.8	71.6	0.767417	1
387	2	46.4986	158	51.6	20.6698	31	66	0.767442	1
388	2	42.6603	143	38.5	18.8273	29	63.5	0.767836	1
389	2	41.8301	156	46.5	19.1075	29.5	64.5	0.767857	1
390	2	53.7836	157	45.5	18.4592	30.5	64.5	0.767857	1
391	2	32.6575	161	54.6	21.064	33.6	72.8	0.767932	1
392	2	34.6877	154	44	18.5529	29.8	65.2	0.767962	1
393	1	58.537	175.5	67	21.7531	35.5	76.8	0.768	1
394	2	43.7753	152	45.4	19.6503	29.4	65.3	0.768235	1
395	2	37.4904	166.5	53.2	19.1904	31.5	68	0.768362	1
396	2	40.7452	159	52.8	20.8852	31.5	68	0.768362	1
397	2	48.0795	163	50.7	19.0824	31	70.8	0.76873	1
398	2	34.0986	159	48	18.9866	30.2	69.5	0.768805	1
399	2	25.9808	158.5	53	21.0968	32.2	69.5	0.768805	1
400	2	41.6082	161	55.6	21.4498	32.2	71.5	0.768817	1
401	2	32.8521	160	55	21.4844	32.3	72.5	0.768823	1
402	2	38.2466	153	50.4	21.5302	31.5	69.2	0.768889	1
403	2	41.5726	157	51	20.6905	32.6	69.6	0.769061	1
404	2	39.4877	150	50.1	22.2667	30.8	69	0.769231	1
405	1	25.4	175	62	20.2449	34.8	68.5	0.769663	1
406	1	30.063	174	60	19.8177	36.4	68.5	0.769663	1
407	2	38.2438	155	57.2	23.8085	32.5	72.2	0.769723	1
408	2	35.5753	163	56	21.0772	32.3	71.2	0.76973	1
409	2	47.0027	164.5	56	20.6946	30.9	73	0.770042	1
410	2	55.3315	154	52.4	22.0948	31.5	70	0.770077	1
411	2	42.4959	159	70	27.6888	35.8	81.2	0.770398	1
412	1	37.6027	172	63.2	21.3629	32.8	68.5	0.770529	1
413	2	39.9918	159	55.5	21.9532	30.5	68.6	0.770787	1
414	2	37.5178	154	55.5	23.4019	31.3	71	0.770901	1
415	2	39.1041	156	48.4	19.8882	30.5	69	0.77095	1
416	2	39.0685	160	51	19.9219	32.1	72.1	0.771123	1
417	1	27.4849	170.5	61.9	21.2932	35.3	71.6	0.771552	1
418	2	32.2384	157	43.7	17.7289	29.7	64.2	0.771635	1
419	1	28.0658	164	50	18.5901	34.6	65.6	0.771765	1
420	2	34.3178	162.5	53.4	20.2225	32.7	70	0.771775	1
421	2	40.5781	149.5	48	21.4763	32.7	71.7	0.771798	1
422	2	42.2466	160	57.6	22.5	33.3	76.8	0.771859	1
423	2	29.4849	154	50	21.0828	31	67	0.771889	1
424	2	45.7479	161	60	23.1473	31.1	75.1	0.772634	1
425	2	41.5781	156.5	54.6	22.2928	33.6	68	0.772727	2
426	2	38.7452	153.5	44.4	18.8437	29.9	65.4	0.77305	1
427	2	39.9123	153	46.1	19.6933	30.4	62	0.773067	1
428	2	37.6055	164	68.4	25.4313	35.2	88.6	0.773124	2
429	2	35.2411	160.5	61.7	23.9516	32.8	72	0.773362	1
430	2	38.8247	166.5	61.1	22.0401	33.3	72	0.773362	1
431	2	31.937	151	48.5	21.271	30	68.6	0.773393	1
432	2	23.0137	168	44.3	15.6959	28.5	61.9	0.77375	1
433	2	40.274	160.5	48.5	18.8275	31	65	0.77381	1
434	2	59.9205	160	54.8	21.4062	32.1	71.6	0.774054	1
435	1	45.4904	178	57	17.9902	35	71.6	0.774054	1
436	2	37.2712	155	51.1	21.2695	32.5	73	0.774125	1
437	2	29.2384	159	45	17.7999	28.7	64.8	0.774194	1
438	2	51.2521	154	53.8	22.6851	31.2	72	0.774194	1
439	2	39.4164	161.5	58.2	22.314	31.8	72	0.774194	1
440	1	40.9918	161	59.9	23.1087	33.8	72	0.774194	1
441	2	46.2795	160	64	25	34.5	78.2	0.774257	1
442	2	25.4822	165	51.7	18.9899	32.5	69.3	0.774302	1
443	2	51.2521	153.5	56.1	23.8093	32.4	72.4	0.774332	1
444	1	47.863	180.5	76.6	23.5112	42	90.6	0.774359	2
445	2	41.7479	160	46	17.9688	30.5	69	0.774411	1
446	2	51.5014	162	48.1	18.328	29	67	0.774566	1
447	2	44.1068	154.5	56.4	23.6277	35.5	75.6	0.77459	1
448	1	59.5918	175	71.4	23.3143	36.5	76.3	0.774619	1
449	1	27.3123	170	65	22.4913	34.3	67.8	0.774857	1
450	2	54.4986	165	63	23.1405	31	74	0.774869	2
451	2	39.9918	166	49.6	17.9997	32	66.8	0.774942	1
452	2	42.2466	156	56.9	23.381	30	73	0.774947	1
453	2	38.8822	163	52.8	19.8728	31	68.2	0.775	1
454	2	39.1534	165	55.2	20.2755	31.5	71	0.775109	1
455	1	39.3562	175	60	19.5918	34	70	0.775194	2
456	2	55.9233	150	45	20	29.5	69	0.775281	1
457	2	49.4466	165	63.5	23.3242	33.5	75.9	0.775281	1
458	2	23.5671	149	46.9	21.1252	39.8	69	0.775281	1
459	2	40.1863	162	73.2	27.8921	35.4	80.5	0.77553	2
460	2	39.2384	160	53.8	21.0156	31.8	68.5	0.775764	1
461	2	39.3562	157	48.6	19.7168	30	67.5	0.775862	1
462	2	33.9014	164	60.5	22.4941	32.5	72	0.775862	1
463	2	42.9452	160.5	61.6	23.9128	33.1	75.2	0.776058	1
464	2	38.074	167	60.9	21.8366	32.8	72.1	0.776103	1
465	2	34.937	158	63.3	25.3565	34	78	0.776119	1
466	1	30.4	173.5	52.7	17.507	33.7	68	0.776256	1
467	2	40.6082	155.5	45.4	18.7757	30.5	68.7	0.776271	1
468	2	29.0603	164	64	23.7954	33.4	75.3	0.776289	1
469	2	32.0164	160	52	20.3125	29.8	70.5	0.776432	1
470	1	32.5726	169.5	61.1	21.2668	34.2	73	0.776596	1
471	1	59.1178	169	60	21.0077	37	73	0.776596	1
472	1	40.5233	166	56.4	20.4674	33.5	70	0.776915	1
473	2	41.8575	160	51.2	20	29.6	67.6	0.777011	1
474	1	35.4384	172	54.7	18.4897	33	67.3	0.777136	1
475	2	45.1918	160.5	52.7	20.4579	32	68	0.777143	1
476	2	30.3151	169	55.7	19.5021	32.8	71.5	0.777174	1
477	2	43	167.5	57.2	20.3876	30.6	72.6	0.777302	1
478	2	30.2329	158	60.3	24.1548	32	75.4	0.77732	1
479	2	38.0685	157	64.3	26.0863	33.8	76.5	0.777439	1
480	1	26.4795	165.5	52.8	19.2769	35.1	67.5	0.77765	1
481	2	44	157.5	56.5	22.7765	30.6	70	0.777778	1
482	2	42.7479	156	48.7	20.0115	39.9	69.4	0.778027	1
483	2	43.4438	154.5	45.5	19.0614	30.3	69.1	0.778153	1
484	2	30.8247	158	63.2	25.3165	32.5	78.6	0.778218	1
485	2	41.3288	165	73.9	27.1442	32.2	86	0.778281	1
486	2	34.9096	175	66.8	21.8122	34.5	78	0.778443	1
487	2	29.6493	163	48.4	18.2167	33	68.9	0.778531	1
488	2	22.9315	164.5	59.6	22.0249	31.9	74.9	0.778586	1
489	1	25.8959	174.5	63.7	20.9194	37.5	73.2	0.778723	1
490	1	45.4959	169	58.3	20.4125	34.8	74	0.778947	1
491	1	46.7808	167	46.3	16.6015	34	67	0.77907	1
492	1	24.3425	160.5	50.7	19.6815	35.5	67	0.77907	1
493	2	49.1945	166	60.5	21.9553	31.5	71.6	0.779108	1
494	2	25.4767	168.5	67.2	23.6684	33.1	79.8	0.779297	1
495	2	28.4795	153	57	24.3496	32.2	77	0.779352	1
496	2	40.4055	160.5	57	22.1271	30	70	0.77951	1
497	2	22.2274	158	44.3	17.7456	29	66.5	0.779601	1
498	2	47.8356	156	55	22.6003	30.6	69	0.779661	1
499	2	39.4055	163	54	20.3244	29	67.4	0.780093	1
500	2	41.274	150	46.5	20.6667	31	66	0.780142	1
501	2	52.3644	154.8	58	24.2039	31.5	74.9	0.780208	1
502	2	52.6164	161.5	52.7	20.2053	30	70	0.780379	1
503	2	34.9945	150	46	20.4444	30.3	64	0.780488	1
504	2	40.2438	163	50.6	19.0448	35.6	66.5	0.780516	1
505	2	49.4164	160.5	57.6	22.36	32.8	72.2	0.780541	1
506	1	47.1068	174	62	20.4783	36.6	69	0.780543	1
507	2	36.1014	152	46.3	20.0398	31.5	65.8	0.780546	1
508	1	31.2329	174.5	61.7	20.2626	36	74	0.780591	1
509	1	25.5123	169.5	67.2	23.39	37.7	79.7	0.780607	1
510	1	23.9014	176	61	19.6927	35.2	73	0.780749	1
511	2	47.3616	156.5	54.9	22.4153	29.8	74.8	0.780793	1
512	2	52.3644	156	41.9	17.2173	29.8	68.4	0.780822	2
513	2	29.4795	165	60	22.0386	32.4	73.4	0.780851	1
514	2	39.7397	153.5	63.8	27.0772	34	73.4	0.780851	1
515	2	25.0575	157	57.7	23.4087	29.5	69.5	0.780899	1
516	2	36.4904	160	54.2	21.1719	30.8	69.5	0.780899	1
517	1	46.6685	170	56	19.3772	35.3	69.5	0.780899	1
518	2	38.3288	150	50	22.2222	31.6	73.8	0.780952	1
519	2	36.1014	154.5	44	18.433	29.4	66	0.781065	1
520	2	52.2822	157	54.4	22.0699	30.5	74.6	0.781152	1
521	2	26.1507	160	57.5	22.4609	32	75	0.78125	1
522	1	61.4301	168	46.6	16.5108	33.3	64.3	0.781288	1
523	2	44.189	162.5	66.5	25.1834	31.4	75.8	0.781443	1
524	2	45.3315	157	52.3	21.2179	32.2	70.8	0.781457	1
525	2	32.4	158.5	58.3	23.2065	34	73	0.781585	1
526	2	22.3425	159	58	22.9421	28	74.8	0.781609	1
527	2	37.7726	152	49.8	21.5547	31.5	68.4	0.781714	1
528	2	59.5151	156	45.7	18.7788	30.7	67.4	0.781903	1
529	2	46.9479	161.5	52.1	19.9753	30	69.2	0.781921	1
530	2	39.0274	167	54	19.3625	31	71	0.781938	1
531	2	43.8603	166.5	60.9	21.9679	33.2	72.1	0.781996	1
532	2	39.1863	150	43.3	19.2444	30	61	0.782051	1
533	2	60.4301	157	48.1	19.514	30.5	70.4	0.782222	1
534	2	44.5753	162	55.3	21.0715	33.4	70.4	0.782222	1
535	2	40.8603	154.5	47.8	20.0249	29.9	64.3	0.782238	1
536	1	27.3205	172.5	63	21.172	33.8	74.8	0.782427	1
537	2	43.4219	154	52.2	22.0105	31.8	69.8	0.782511	1
538	2	40.5014	160.5	47	18.2452	28.5	67.7	0.782659	1
539	2	57.6685	152	55.2	23.892	29	70.6	0.782705	1
540	1	32.2329	174	60	19.8177	35	72.8	0.782796	1
541	2	37.9397	160	50.5	19.7266	31.5	70	0.782998	2
542	2	46.9178	160	54.2	21.1719	32.2	74	0.783069	1
543	2	46.2493	162	44.1	16.8038	30.7	65	0.783133	1
544	2	34.4904	157	60.6	24.5852	30.5	78	0.783133	1
545	2	38.1534	158	50.8	20.3493	32	70.8	0.783186	1
546	2	42.1699	163.5	61.2	22.8937	32.9	74.5	0.783386	1
547	1	28.8493	171	67	22.913	36.5	76	0.783505	1
548	1	29.3123	178	65.4	20.6413	35.8	73.5	0.783582	1
549	2	54.589	151.5	49.1	21.3922	32	74.3	0.783755	1
550	1	31.4	158.5	49.5	19.7036	35	69	0.784091	1
551	2	49.1589	155	57.5	23.9334	33.4	77	0.784114	1
552	2	49.074	159	58.8	23.2586	34.9	77	0.784114	1
553	2	41.663	157	64.8	26.2891	34.8	79.2	0.784158	1
554	2	36.0219	165.5	62.2	22.7088	33.7	74.5	0.784211	1
555	2	48.1068	153	54.7	23.3671	31	69.8	0.78427	1
556	2	32.3233	162	63	24.0055	33.2	72	0.784314	1
557	2	78.8575	151	49.5	21.7096	31.7	71	0.78453	1
558	2	41.7753	148.5	52.6	23.8524	32.5	71	0.78453	1
559	1	33.1479	168	48	17.0068	32.3	65.2	0.784597	1
560	2	32.411	159	49.9	19.7381	29.8	66.3	0.784615	1
561	1	35.4082	171	57.1	19.5274	34	71.8	0.784699	1
562	1	23.7288	177	65	20.7476	33.5	74	0.78473	1
563	2	41.3205	157.5	52.6	21.2043	32.5	68.2	0.78481	1
564	2	40.2712	160	55.7	21.7578	30.8	73	0.784946	1
565	2	41.1534	155	48.8	20.3122	29.1	67.9	0.784971	1
566	2	46.5918	157.5	40	16.125	27	62.8	0.785	1
567	2	50.4493	156	65.4	26.8738	33.5	78.5	0.785	1
568	2	35.4849	147	43.6	20.1768	30.9	66.1	0.785036	1
569	2	44.5233	159	56.9	22.507	32.2	70.5	0.785078	1
570	2	32.6575	165	60	22.0386	32.8	75.3	0.785193	1
571	2	42.0712	160	55	21.4844	31	72.8	0.785329	1
572	1	35.1014	173	69.8	23.3219	37.8	75	0.78534	1
573	2	33.1534	149	56	25.2241	38.5	75	0.78534	1
574	2	46.926	147	47	21.7502	31.9	69.9	0.785393	1
575	2	28.5699	156	56.7	23.2988	29.9	71	0.785398	1
576	1	47.8658	170.5	63.1	21.706	34	76.2	0.785567	1
577	2	46.074	156	57	23.4221	29.9	71.1	0.785635	1
578	2	41.5726	154	49.5	20.872	31.3	66	0.785714	1
579	2	44.4438	167	55.1	19.7569	32.5	71.5	0.785714	1
580	2	33.4	161.5	65.4	25.0745	33.7	77	0.785714	1
581	2	52.3644	157	59	23.9361	35.5	77	0.785714	1
582	1	46.6137	175	60.1	19.6245	33.3	70.5	0.785953	1
583	1	36.6904	171.5	53.3	18.1217	33.7	68	0.786127	1
584	2	44.7425	162	66.4	25.301	35	81	0.786408	1
585	2	39.1534	160	60.7	23.7109	34.3	75.5	0.786458	1
586	2	33.6575	163	55.7	20.9643	30.5	72.2	0.786492	1
587	2	44.6603	153	53	22.6409	30	70	0.786517	1
588	1	46.6685	168	62	21.9671	34.3	70	0.786517	1
589	2	49.7671	164	54.8	20.3748	31.2	73	0.786638	1
590	2	38.4932	157	59.3	24.0578	32.8	73	0.786638	1
591	2	53.6658	159.5	70.5	27.712	35.5	83	0.78673	2
592	2	38.6904	158	55	22.0317	33.5	72	0.786885	1
593	1	25.9014	174.5	60	19.7043	35	72	0.786885	1
594	2	40.0274	157.5	52.9	21.3253	31.7	75.1	0.787212	1
595	2	35.9096	160	53	20.7031	33	74	0.787234	1
596	1	41.5781	174	67.9	22.427	34.5	74	0.787234	1
597	2	55.3671	154	45	18.9745	32	67	0.787309	1
598	1	37.1562	170.5	67.6	23.254	37	75.6	0.7875	1
599	2	43.2411	147	49.3	22.8146	34	73.4	0.787554	1
600	2	37.6055	160	50	19.5312	31.2	76	0.787565	1
601	2	40.8301	158.5	44.5	17.7134	28.9	66	0.787589	1
602	2	30.7397	173	65.8	21.9854	34	77.5	0.787602	1
603	2	51.2521	156	45.3	18.6144	31.6	70.5	0.787709	1
604	2	49.7589	167	54.8	19.6493	31.9	72	0.787746	1
605	2	39.274	158	61.8	24.7556	32.1	66.9	0.787986	1
606	2	28.2356	171	58	19.8352	29.9	73.3	0.788172	1
607	2	55.3644	155	55	22.8928	32.3	72.6	0.788274	1
608	2	40.2384	153.5	52.5	22.2814	31.8	68.6	0.788506	1
609	2	64.4329	168	48.1	17.0422	28.2	69	0.788571	1
610	2	45.4219	159	53.6	21.2017	33	69	0.788571	1
611	2	46.6795	159.5	62.8	24.6853	35.4	76.1	0.788601	1
612	1	37.8219	167.5	56.4	20.1025	34	72	0.788609	1
613	1	48.7507	179.5	66.3	20.5771	34.5	76.5	0.78866	1
614	2	43.1068	158	69.7	27.9202	38	83.6	0.788679	1
615	2	50.1123	160	54.1	21.1328	33	69.8	0.788701	1
616	2	27.6493	144	46.3	22.3283	31.2	68	0.788863	1
617	2	27.5699	156.5	53.5	21.8436	31.2	69.5	0.788876	1
618	2	47.4164	155.5	52.1	21.5465	31.5	71	0.788889	1
619	2	56.2849	147	46.5	21.5188	31.7	71	0.788889	1
620	2	35.5205	166.5	55.8	20.1282	33	71	0.788889	1
621	2	36.2411	150	47.8	21.2444	34	71	0.788889	1
622	1	26.7644	168.5	56.7	19.9702	36	71	0.788889	1
623	2	42.9151	161.5	49.6	19.0168	29.2	71.1	0.789123	1
624	1	55.0384	155.8	51.8	21.34	34.6	73.4	0.789247	1
625	2	52.5808	158	53.4	21.3908	32	71.6	0.789416	1
626	2	52.0822	148	40.4	18.4441	27.2	64.2	0.789668	1
627	1	23.4822	176.5	63.9	20.5122	32.5	72.5	0.78976	1
628	2	36.1836	153.5	54.1	22.9605	29	69.5	0.789773	1
629	2	32.6877	155.5	49.9	20.6367	33.2	69.5	0.789773	1
630	1	44.863	160	54.2	21.1719	34	69.5	0.789773	1
631	2	27.5699	168	50.8	17.9989	30.2	68	0.789779	1
632	1	25.9014	185	77.9	22.7611	37.1	79	0.79	1
633	2	35.2411	157.5	59.5	23.9859	31.2	71.5	0.790055	1
634	2	42.5808	158.5	63.8	25.3958	33.1	76.8	0.790123	2
635	2	39.4877	161.5	60.6	23.2342	30	73.8	0.79015	1
636	2	40.7534	171.5	66.8	22.7116	32.8	76.5	0.790289	2
637	2	51.6164	157.5	55.4	22.3331	31.1	72	0.79034	1
638	2	41.1534	158.5	51.5	20.4998	30.5	70.5	0.790359	1
639	2	42.4904	166.5	55.5	20.02	29	69	0.790378	1
640	1	54.5041	172	55.7	18.8277	33.3	69	0.790378	1
641	2	44.8575	165	63	23.1405	35.4	76.2	0.790456	1
642	2	42.189	173.5	69	22.9219	32	83	0.790476	1
643	2	50.9205	150	46.2	20.5333	30.2	66.4	0.790476	1
644	1	33.2384	168.5	62.6	22.0483	35.5	74.7	0.790476	1
645	2	26.3973	155	45.1	18.7721	31.3	66.8	0.790533	1
646	2	46.6685	153	48	20.5049	29.9	68.7	0.790564	1
647	2	36.2712	157.5	49.4	19.9143	30.4	68.8	0.790805	1
648	2	34.5753	157.5	48.9	19.7128	29.7	69.6	0.790909	1
649	2	24.5671	157	48.4	19.6357	30.5	66.2	0.79092	1
650	2	41.4055	150.5	53.4	23.5759	30.5	70	0.79096	1
651	2	42.9425	151.5	58	25.2699	31.7	75	0.791139	1
652	2	57.8356	153.5	51.2	21.7297	31.5	72	0.791209	1
653	2	27.0164	168	54.7	19.3807	32.5	72	0.791209	1
654	2	34.5699	164	96.4	35.8418	36.1	72	0.791209	1
655	1	42.8274	169.5	49.1	17.09	31.5	64.5	0.791411	1
656	2	26.6822	167.5	63.8	22.74	33	78.2	0.791498	1
657	2	40.3562	146.5	47.9	22.3183	30.8	70.3	0.791667	1
658	1	27.737	171	64.7	22.1265	34	76	0.791667	1
659	2	34.7699	159	49.9	19.7381	31	66.9	0.791716	1
660	1	22.0932	180	63.3	19.537	38.5	75	0.791975	1
661	1	24.4822	178	72	22.7244	35.7	80	0.792079	1
662	1	54.5041	170	72.5	25.0865	35.6	74.3	0.792111	1
663	2	26.3123	161	47.2	18.2092	30.8	70.5	0.792135	1
664	2	49.411	158.5	52.9	21.057	28.5	72.5	0.79235	1
665	2	42.1068	159.5	59.5	23.3881	35	75.6	0.792453	1
666	1	58.3425	177	57.6	18.3855	33.8	68	0.792541	1
667	2	30.1479	155.5	54	22.3323	32.5	73	0.792617	1
668	2	35.6877	158	55	22.0317	32.5	73.4	0.792657	2
669	2	35.9397	161	56.8	21.9127	35.6	75.7	0.79267	1
670	1	79.2712	165	40.5	14.876	31.4	65.8	0.792771	1
671	1	53.5863	167	50.6	18.1434	33.4	65.8	0.792771	1
672	2	28.5973	153	62.6	26.7419	33	77.7	0.792857	1
673	2	43.1699	173	63.9	21.3505	34	75.8	0.792887	1
674	2	40.6082	161	50.9	19.6366	32.1	67.8	0.792982	1
675	2	24.6521	168	67.2	23.8095	35.5	80.5	0.793103	1
676	2	44.4904	157	56.7	23.003	33.3	77.1	0.79321	1
677	2	40.9068	164	54.4	20.2261	31.4	70.6	0.793258	1
678	2	27.737	154.5	50.5	21.156	32.5	71	0.793296	1
679	2	41.2438	161.5	59.9	22.9658	34.4	71	0.793296	1
680	2	27.8986	168	63.5	22.4986	33.7	76	0.793319	1
681	1	42.4137	164	57.4	21.3415	34	77.2	0.793422	1
682	2	45.5753	165	65	23.8751	33.2	76.1	0.793535	1
683	1	35.9945	176	65.7	21.21	34.1	74.6	0.793617	1
684	2	50.4959	151	41.9	18.3764	30	70.4	0.793687	1
685	2	44.8329	160	60	23.4375	32.1	78.5	0.793731	1
686	2	30.4877	155	62	25.8065	34.5	76.2	0.79375	2
687	2	58.0027	151	61.8	27.1041	33.7	82.1	0.794004	2
688	2	45.4411	164.5	60.7	22.4314	32.8	70.2	0.794118	1
689	1	25.4	170.5	62.6	21.534	34.5	75.6	0.794118	1
690	1	33.063	170	65	22.4913	37.8	76	0.794148	1
691	2	41.9918	165	55	20.202	31.5	71.8	0.794248	1
692	1	51.5808	174.5	67.9	22.2987	35.5	75	0.794492	1
693	2	37.7452	166	65	23.5883	36.2	81.2	0.794521	1
694	2	43.3315	156	57.9	23.7919	31.2	78.5	0.794534	1
695	1	42.3315	172	67	22.6474	35	78.5	0.794534	1
696	2	40.4877	161.5	53	20.3203	31	70	0.794552	1
697	1	37.4849	168.5	55	19.3715	33	70	0.794552	1
698	1	25.4301	168	57.8	20.479	33.8	70	0.794552	1
699	1	27.1808	167	57.5	20.6174	35.5	73.5	0.794595	1
700	2	54.3671	157.5	52.4	21.1237	33.4	72	0.794702	1
701	2	45.2767	160.5	62.1	24.1069	36	77.1	0.794845	2
702	2	26.9041	158	40	16.0231	29	62	0.794872	1
703	2	52.5014	160.5	61.9	24.0293	35	79.1	0.794975	1
704	1	56.8356	169.5	47.1	16.3939	33.8	69.8	0.794989	1
705	1	39.7753	172.5	74	24.8687	37.4	80.7	0.795074	1
706	2	26.1507	152.5	45.9	19.7366	31.3	66	0.795181	1
707	1	39.1589	163.5	49.2	18.4047	31.6	66	0.795181	1
708	2	46.4466	163	53.7	20.2115	33	69.5	0.795195	1
709	1	38.8247	174.5	67.6	22.2001	35.5	73	0.795207	1
710	1	60.3425	166.5	58.2	20.994	34.5	76.5	0.795218	1
711	2	38.8247	165	66.5	24.4261	36	80.4	0.795252	1
712	2	50.4959	158.5	59.5	23.6842	32.5	78.1	0.795316	1
713	2	38.4164	164	49.4	18.367	33.5	69.2	0.795402	1
714	2	73.9562	147.5	36.5	16.7768	29	65	0.795594	1
715	1	33.2384	170.5	63.9	21.9812	35.5	72.4	0.795604	1
716	2	42.5041	154	45.8	19.3119	32.1	69.7	0.795662	1
717	2	49.4466	160	73.3	28.6328	31.8	84.5	0.795669	1
718	2	55.4164	164.5	55.2	20.3989	31	74	0.795699	1
719	2	42.1068	166	64.4	23.3706	31.6	74	0.795699	2
720	1	59.4548	177	60.3	19.2473	33	74	0.795699	1
721	2	37.9397	152	54.1	23.4159	34	74	0.795699	1
722	2	45.3589	159.5	53.2	20.9117	32.4	69	0.795848	1
723	1	37.0247	174	65.9	21.7664	37	78	0.795918	1
724	1	28.0658	177.5	55	17.4569	32.8	68.3	0.796037	1
725	1	27.9342	172	71.9	24.3037	35	82	0.796117	1
726	2	35.2356	162.5	69.6	26.3574	33.5	82.8	0.796154	1
727	2	53.7014	156	54.2	22.2715	31	71.9	0.796235	1
728	1	26.9041	179	78	24.3438	38	86	0.796296	1
729	2	27.737	155	52	21.6441	29	70	0.796359	1
730	2	35.2411	157	53.8	21.8264	30.3	72	0.79646	1
731	2	52.2603	154.5	48.1	20.1506	31	69.7	0.796571	1
732	2	57.3315	153	40.3	17.2156	29.2	68.2	0.796729	1
733	2	43.6356	157	54	21.9076	32.5	69	0.796767	1
734	2	41.4055	159	57.4	22.7048	31.8	74.9	0.796809	1
735	2	45.8329	152.5	52.4	22.5316	32.5	67.5	0.79693	2
736	2	42.2411	157	60.5	24.5446	33.7	78.5	0.796954	1
737	2	39.4877	165	66	24.2424	34.3	78.5	0.796954	1
738	2	53.9205	161	73.3	28.2782	35	83.3	0.797129	2
739	1	26.2356	171	84	28.7268	36.5	70	0.797267	1
740	2	42.9945	160	57.8	22.5781	32.1	74.5	0.797645	1
741	2	46.3616	157	48.6	19.7168	30.6	68.6	0.797674	1
742	2	44.8603	160.5	47.1	18.284	29.8	69.8	0.797714	1
743	2	41.7753	160	53.1	20.7422	29	71	0.797753	1
744	2	60.0822	157.5	51.5	20.7609	30.6	71	0.797753	1
745	2	40.074	156.5	54.3	22.1703	30.5	72.6	0.797802	1
746	2	51.1699	157.5	54.2	21.8493	32	72.6	0.797802	1
747	2	34.5205	150	57.6	25.6	33.7	75	0.797872	1
748	1	41.074	166	62.2	22.5722	38.9	76.2	0.797906	1
749	2	24.7342	152	53.8	23.286	31.8	73.5	0.798046	1
750	2	41.4164	152	46.7	20.213	29.2	66	0.798065	1
751	1	29.8986	167	58.3	20.9043	36.1	75.1	0.798087	1
752	1	32.411	180	84.2	25.9877	41	87.4	0.798174	1
753	2	41.9068	155.5	52	21.5052	31	72.5	0.798458	1
754	2	51.4247	161	73.6	28.394	35.5	83.6	0.798472	2
755	2	25.0575	165	54	19.8347	31.2	75.3	0.798515	1
756	2	47.4438	163	65.9	24.8033	31.5	81.3	0.798625	1
757	2	30.2658	155	47.1	19.6046	29.1	69.1	0.798844	1
758	2	42.0274	152	46.2	19.9965	29.5	69.5	0.798851	1
759	2	35.3178	154	46.9	19.7757	32.2	69.5	0.798851	1
760	2	51.0055	165	52.6	19.3205	30.6	71.5	0.798883	1
761	1	58.1726	165	55.6	20.4224	33.9	72.3	0.798895	1
762	2	37.3178	160	55	21.4844	32.8	73.5	0.798913	1
763	1	55.1151	170	64.2	22.2145	33.6	73.5	0.798913	1
764	1	30.4356	171	67.2	22.9814	36.5	77.5	0.798969	1
765	1	29.4027	167	62	22.231	38.3	77.5	0.798969	1
766	1	37.0247	169	66	23.1084	35.5	79.5	0.798995	1
767	2	66.4247	156	51	20.9566	30.4	68	0.79906	1
768	1	28.2356	173	57.8	19.3124	35.5	71.6	0.799107	1
769	1	35.737	173.5	58.5	19.4338	34	74	0.799136	1
770	2	60.3425	149	58.8	26.4853	32	78	0.79918	1
771	2	73.6	155	43	17.898	29.5	68.5	0.7993	1
772	1	26.737	176	66.1	21.3391	34.9	72.1	0.799335	1
773	1	33.6521	175.5	61.8	20.0648	36	75	0.799574	1
774	2	49.5781	160.5	56.2	21.8166	33	75.8	0.799578	1
775	2	40.8603	163	59.3	22.3192	32.3	77.4	0.799587	1
776	2	43.3315	144.5	43	20.5936	30	69.5	0.79977	1
777	2	50.6712	155	53.1	22.102	31	71.9	0.799778	2
778	2	34.1863	162	56	21.3382	35.5	73.5	0.799782	1
779	2	33.5178	159.5	64.2	25.2356	31	77.5	0.799794	1
780	1	39.0274	168	56.4	19.983	34.8	70.8	0.8	1
781	2	36.6548	154	65	27.4077	30.5	80	0.8	1
782	2	47.526	160	56.1	21.9141	30.6	73.2	0.8	1
783	2	37.989	161.5	58.4	22.3907	33	72	0.8	1
784	1	34.4027	170	53	18.3391	37.2	71.2	0.8	1
785	1	44.9945	172.5	68.6	23.054	37.5	80	0.8	1
786	1	27.3973	168	62	21.9671	35.4	77.7	0.800206	1
787	1	30.3151	169	67.5	23.6336	35.4	76.1	0.80021	1
788	1	41.3288	166	57.8	20.9755	35	72.5	0.800221	1
789	2	40.9918	163	60.6	22.8085	34.4	77.4	0.800414	1
790	2	40.9973	157.5	64.6	26.0418	33	77	0.800416	1
791	1	52.337	167	58.7	21.0477	33	72.2	0.800443	1
792	2	52.0767	162.5	50.7	19.2	30.2	69	0.800464	1
793	2	46.326	156	58.9	24.2028	31.5	71.6	0.800895	1
794	1	60.2027	168	63	22.3214	37	81.7	0.80098	1
795	2	32.0959	152.5	52.2	22.4456	31.1	72.5	0.801105	1
796	2	30.2384	161	51.5	19.8681	31	70.5	0.801136	1
797	2	55.5836	155	65.5	27.2633	34	83	0.801158	1
798	2	44.9151	155	45	18.7305	30.5	66.5	0.801205	1
799	1	29.3123	173	61	20.3816	35.1	74.6	0.801289	1
800	2	30.6521	163	49	18.4425	32	69.4	0.801386	1
801	1	46.663	175	62	20.2449	35.9	73.1	0.801535	1
802	2	36.7507	157.5	49.9	20.1159	30.8	71.5	0.80157	1
803	2	59.0192	150	44.3	19.6889	31.9	70.4	0.801822	1
804	2	79.2795	147.5	43	19.7644	30.4	71.7	0.802013	1
805	2	46.7452	154.5	51.4	21.5331	31.2	71.7	0.802013	1
806	2	39.9918	158	64.2	25.717	31.7	79	0.80203	1
807	2	43.4411	171.5	67.1	22.8136	34.4	78.6	0.802041	1
808	2	54.8603	157	59.9	24.3012	30.6	77	0.802083	1
809	1	55.9534	163	58.6	22.0558	37	77	0.802083	1
810	1	53.1671	175	65.3	21.3224	35	75	0.802139	1
811	1	34.4904	169	64.9	22.7233	36.5	75	0.802139	1
812	2	49.411	165	58.4	21.4509	33	73.8	0.802174	1
813	2	41.9973	155	49.5	20.6035	32.8	71	0.80226	1
814	2	30.4329	158.5	58.5	23.2861	32.6	77.1	0.802289	1
815	2	28.3205	168	51.5	18.2469	31	65.8	0.802439	1
816	1	45.1616	173	47.2	15.7707	32	65	0.802469	1
817	2	41.411	158	54.8	21.9516	37.5	76	0.802534	1
818	2	23.3096	154	47.4	19.9865	30.5	70	0.802752	1
819	1	32.3151	164.5	57	21.0641	35.6	73.7	0.802832	1
820	2	55.2822	156	52.6	21.6141	32.5	72.9	0.802863	1
821	2	55.3397	154	50	21.0828	32	72.5	0.802879	1
822	2	42.7781	162	58	22.1003	32.9	75.4	0.802982	1
823	1	30.1534	170.5	62.6	21.534	34	75	0.802998	1
824	2	36.6904	162	62.9	23.9674	35.7	77.5	0.803109	1
825	1	31.1836	179	68.8	21.4725	37.5	77.5	0.803109	1
826	1	23.9014	171	61.3	20.9637	35.5	75.5	0.803191	1
827	2	40.6712	163.5	61.5	23.0059	31.2	73.5	0.803279	1
828	2	48.1096	156	52.2	21.4497	30	69.5	0.803468	2
829	2	52.0055	155.5	46.8	19.3546	32.4	69.5	0.803468	1
830	2	41.3288	159	55.3	21.8741	32	74	0.803474	1
831	2	30.5178	157	52.5	21.299	31.5	70.4	0.803653	1
832	1	25.4301	164	54.2	20.1517	33.2	70	0.803674	1
833	2	51.4137	161.5	55.5	21.2788	30.5	71.3	0.803833	1
834	2	47.1945	167	69.8	25.0278	37	82	0.803922	2
835	1	60.3671	164	62	23.0518	37.2	73	0.803965	1
836	2	49.6137	165	60.4	22.1855	33.5	78	0.804124	2
837	2	35.7425	156.5	65	26.539	34.5	78	0.804124	1
838	2	38.6712	158	61.3	24.5554	33.1	77.2	0.804167	1
839	2	31.0192	170	60	20.7612	29.5	76	0.804233	1
840	1	40.1041	169	61.4	21.4978	35.5	75.6	0.804255	1
841	2	47.2767	155	54.9	22.8512	31.8	71.5	0.804274	1
842	1	31.2329	168.5	58.3	20.5338	34.5	74.8	0.804301	1
843	2	46.5836	157.5	57.5	23.1796	32.5	74	0.804348	1
844	1	32.4055	157	48.3	19.5951	31.8	73.2	0.804396	1
845	1	39.7452	166.5	58.8	21.2104	34.6	73.2	0.804396	1
846	2	46.4247	161	54.5	21.0254	30.2	72	0.804469	1
847	2	51.5863	162	49.9	19.0139	30.3	72	0.804469	1
848	1	34.5753	173.5	68.3	22.6893	36.2	79	0.804481	1
849	2	35.1014	160	52.3	20.4297	31	71.2	0.80452	1
850	2	33.4329	164	54	20.0773	32	74.5	0.804536	1
851	2	51.9205	165.5	52.1	19.0214	31	70	0.804598	1
852	2	53.5945	158	53.8	21.551	32.5	72.9	0.804636	1
853	2	49.0795	152.5	51.3	22.0586	29	69.2	0.804651	1
854	2	50.4959	166	61.2	22.2093	31.5	77.1	0.804802	2
855	2	28.4932	161	53	20.4467	30.5	66.4	0.804848	1
856	2	23.8466	158	46.4	18.5868	30.5	67.3	0.805024	1
857	2	46.2493	154	43.2	18.2156	29.3	67.5	0.805489	1
858	2	34.4384	154.5	56	23.4602	32.5	78.3	0.805556	1
859	2	55.0384	162	52.6	20.0427	29.5	72.5	0.805556	1
860	2	47.0795	155.5	52.2	21.5879	31.6	72.5	0.805556	1
861	2	36.3534	157.5	55.3	22.2928	32	75.5	0.805763	1
862	1	24.5123	171	62.5	21.3741	34	75.1	0.805794	1
863	2	42.7781	169.5	72.7	25.3043	36.8	83.4	0.805797	1
864	2	36.7726	156	49.8	20.4635	31.2	68.5	0.805882	1
865	2	61.537	155	55.1	22.9344	34	76.5	0.806112	1
866	2	38.6932	153	62	26.4855	31	79	0.806122	1
867	2	27.9342	163	62.8	23.6366	34	77	0.806283	1
868	1	53.7534	168.5	55.5	19.5476	36.5	68.7	0.806338	1
869	1	25.8192	180	68.6	21.1728	36.5	75.8	0.806383	1
870	1	35.4027	169	58	20.3074	34.8	75	0.806452	1
871	1	63.2603	159	65.7	25.9879	37	84.3	0.806699	1
872	1	38.2384	171	62.7	21.4425	35.7	74.3	0.806732	1
873	2	46.074	164	65.3	24.2787	34	76	0.806794	1
874	1	38.1589	162	53.8	20.4999	33	68.5	0.806832	1
875	2	46.4932	161.5	72.7	27.8734	32.3	81.5	0.806931	2
876	2	30.937	163	60.8	22.8838	34.2	81.5	0.806931	1
877	2	46.6685	155.5	52.4	21.6706	29	69.4	0.806977	1
878	1	27.2356	170	58.4	20.2076	34.8	73.7	0.807229	1
879	1	41.9918	164.5	50.1	18.5142	32.4	66.2	0.807317	1
880	2	45.7425	165.5	78	28.4773	38.4	88	0.807339	2
881	2	59.6767	145	55.3	26.302	32.5	76.7	0.807368	1
882	2	48.1589	160.5	50	19.4097	31.5	67.9	0.807372	1
883	2	27.737	152	47.9	20.7323	30	70.1	0.807604	1
884	1	35.4384	170.5	66.1	22.738	35.5	74.3	0.807609	1
885	1	52.0055	156	40	16.4366	31	63	0.807692	1
886	1	41.0274	170	56.4	19.5156	36.1	72.3	0.807821	1
887	2	42.611	168	53.8	19.0618	31	71.5	0.80791	1
888	1	26.4849	174.5	56.7	18.6205	32.2	70.3	0.808046	1
889	2	59.0822	150	54.3	24.1333	33.8	77.5	0.808133	1
890	2	56.2493	142.5	46.7	22.9978	31.5	69.5	0.80814	1
891	2	41.6575	164	64	23.7954	33.1	80.5	0.808233	1
892	2	43.1918	166.5	59	21.2825	38.8	77.2	0.808377	1
893	2	61.9562	157	51.1	20.7311	34	75.1	0.808396	1
894	2	45.189	162	58.2	22.1765	33	76	0.808511	1
895	2	41.7452	163	64.2	24.1635	34.6	76	0.808511	2
896	1	37.2438	173.5	62	20.5965	36	76	0.808511	1
897	1	42.2767	176	48	15.4959	31.5	66.3	0.808537	1
898	2	54.6685	159	59	23.3377	30.7	71.8	0.808559	1
899	1	40.1534	170	59.7	20.6574	33.5	74.8	0.808649	1
900	2	44.3589	167.5	52.3	18.6411	31.8	71	0.808656	1
901	2	46.4986	162.5	61.5	23.2899	32	77.8	0.808732	1
902	2	47.8356	158.5	51	20.3007	32	74	0.808743	1
903	1	46.7589	176	62.7	20.2415	36.5	74	0.808743	1
904	2	40.5781	158	61	24.4352	32.5	77.4	0.808777	1
905	2	37.0219	160.5	54.5	21.1566	30	72.8	0.808889	1
906	2	46.9479	155	51	21.2279	31	72.8	0.808889	1
907	2	51.0822	150.5	52	22.9578	30.1	72	0.808989	2
908	2	45.7781	154	52.7	22.2213	31	72	0.808989	1
909	1	24.8192	177	76.3	24.3544	39	83.5	0.809109	1
910	2	46.411	165	63	23.1405	32.5	78	0.809129	1
911	2	37.4027	156	51.5	21.1621	33.2	70.8	0.809143	1
912	1	41.6082	172.5	67.2	22.5835	38.2	75.9	0.809168	1
913	2	41.3205	158	62.8	25.1562	31.4	79.3	0.809184	1
914	1	56.9507	158	57.9	23.1934	35	70	0.809249	1
915	2	41.0247	164	67.7	25.171	35.4	78.5	0.809278	1
916	2	85.1836	146	38.2	17.9208	29.5	65.4	0.809406	1
917	1	24.1753	168	54.3	19.2389	34.5	68	0.809524	1
918	1	38.4164	176	60	19.3698	31	74	0.809628	1
919	1	38.2438	165	61.7	22.663	34.5	74	0.809628	1
920	1	30.9863	166.5	56.6	20.4168	35.8	71.5	0.80974	1
921	1	38.9123	173	62.1	20.7491	34	74.5	0.809783	2
922	1	23.4301	178	84	26.5118	38.5	82.6	0.809804	1
923	2	43.5753	161.5	56	21.4705	33	75.8	0.809829	1
924	2	37.1836	156.5	62.6	25.5591	32	74.1	0.809836	1
925	1	53.4137	163	54.4	20.475	34.2	72.4	0.809843	1
926	2	40.4164	165.5	55.2	20.1532	30.2	69	0.809859	1
927	2	40.9123	158	62.5	25.0361	35	81.8	0.809901	1
928	2	52.4959	169	55.7	19.5021	30.5	75.5	0.810086	1
929	2	47.3397	157.5	58.2	23.4618	33.5	72.1	0.810112	1
930	2	49.3068	158.5	56.3	22.4104	32.8	79	0.810256	1
931	1	35.4356	160	58.7	22.9297	35.3	73.5	0.810364	1
932	2	46.5836	159.5	52.6	20.6759	31.6	71	0.810502	1
933	2	46.526	162.5	52.3	19.8059	34.5	72.3	0.810538	1
934	2	41.1534	156	55.7	22.8879	31	78	0.810811	1
935	2	34.326	159	55	21.7555	29.8	75	0.810811	1
936	2	47.5288	159	58.3	23.0608	32	75	0.810811	2
937	1	24.1425	176.5	90.3	28.9867	37.4	90	0.810811	1
938	2	52.0055	157.5	59.6	24.0262	32.6	75.5	0.810956	1
939	1	58.5918	170	56	19.3772	34.5	75.5	0.810956	1
940	1	50.7534	169	58.4	20.4475	36.2	73.8	0.810989	1
941	2	48.9973	163.5	52	19.4522	29.5	73	0.811111	1
942	2	49.4219	155	49	20.3954	33	73	0.811111	1
943	2	61.0055	154.5	51.5	21.575	34	73	0.811111	1
944	2	36.4849	160.5	59	22.9035	32.3	77.3	0.811123	1
945	2	39.0274	162	66.3	25.2629	35	78.3	0.811399	1
946	2	58.874	162	57	21.7193	33.8	74.9	0.811484	1
947	2	31.2329	162	61.6	23.472	33.5	78	0.811655	1
948	1	34.0712	164.5	60.7	22.4314	38.3	75	0.811688	1
949	1	72.9288	167.5	52.5	18.7124	33	69	0.811765	1
950	2	47.4164	157	54.1	21.9482	31.5	74.2	0.811816	1
951	2	32.3507	162	56.2	21.4144	32.4	74.2	0.811816	1
952	1	57.2	165	62	22.7732	36.3	75.5	0.811828	1
953	1	50.1973	174	68.5	22.6252	37	82	0.811881	1
954	2	52.4247	164	68	25.2826	37	82	0.811881	2
955	2	50.2822	144	46.4	22.3765	30	70	0.812065	2
956	2	43.9151	158.5	54.7	21.7735	30.5	71.3	0.812073	1
957	2	56.4164	157.5	52.5	21.164	34.2	75.2	0.812095	1
958	2	40.1589	158	65.3	26.1577	33.4	76.5	0.812102	1
959	2	55.6164	154	53.8	22.6851	29.5	73.5	0.812155	1
960	2	52.1096	154	51.5	21.7153	32	73.1	0.812222	1
961	2	46.411	156	52.8	21.6963	31.7	77	0.812236	2
962	2	24.5945	164	59.3	22.0479	32.2	77	0.812236	1
963	2	54.1699	167.5	62	22.0985	33.4	77	0.812236	1
964	2	40.9123	156.5	52.6	21.4762	32.5	71.5	0.8125	1
965	2	42.4438	155	52.2	21.7274	33.8	71.5	0.8125	1
966	1	46.0795	170	59.7	20.6574	34.1	71.5	0.8125	1
967	2	63.1178	155	55	22.8928	32.5	75.4	0.8125	1
968	2	53.5863	163.5	63.5	23.7541	33	78.5	0.812629	1
969	2	46.326	160	55	21.4844	32.5	72	0.812641	1
970	2	35.989	156	50.5	20.7512	32.1	69.4	0.812646	1
971	1	28.8986	169	57	19.9573	36.5	73.8	0.812775	1
972	2	51.5863	166	58.6	21.2658	33	76	0.812834	1
973	1	39.5014	176.5	52.6	16.8848	34.5	69.5	0.812865	1
974	2	40.9123	162	65.8	25.0724	33	78.2	0.81289	1
975	2	60.6767	154.5	53.6	22.4547	32.5	73	0.812918	2
976	1	56.5123	168	58.1	20.5853	36	73.5	0.813053	1
977	2	46.411	162	62.1	23.6626	33.5	78.3	0.813084	1
978	2	45.4959	166	67.3	24.423	34	80.5	0.813131	1
979	2	29.0603	163	65.8	24.7657	36.8	80.5	0.813131	1
980	2	40.274	157	57.2	23.2058	34	74	0.813187	1
981	1	34.7425	170	60.4	20.8997	34	74	0.813187	1
982	1	33.3151	177	60	19.1516	35.7	74	0.813187	1
983	1	56.3671	169	57.3	20.0623	36.2	74	0.813187	1
984	2	45.3233	153	47.5	20.2913	29.6	67.5	0.813253	1
985	1	42.3315	160.5	50.8	19.7203	33.4	72.3	0.813273	1
986	2	35.1562	159	57.6	22.7839	31.5	74.5	0.813319	1
987	2	51.6164	154	58.9	24.8356	33.2	78	0.813347	1
988	1	53.7534	167	54.8	19.6493	34	72.8	0.813408	1
989	1	34.4384	174	60.2	19.8837	33.2	73.8	0.813671	1
990	1	55.0082	168	67.5	23.9158	36	83	0.813725	1
991	1	33.5671	168	61	21.6128	33.9	79.1	0.813786	1
992	2	43.8329	157.5	47.7	19.229	33	70	0.813953	1
993	1	64.674	167.5	59.3	21.1361	35	70	0.813953	1
994	2	39.074	155	54.9	22.8512	30.4	71.8	0.814059	1
995	1	48.0329	168	58.5	20.727	34	74	0.814081	2
996	2	39.3562	167	61.2	21.9441	33.8	74.5	0.814208	2
997	2	61.6767	155	54.6	22.7263	30	71	0.81422	1
998	2	26.4932	172.5	62.2	20.9032	33.8	76.7	0.814225	1
999	1	25.9863	168.5	63.3	22.2948	34.3	79.8	0.814286	1
1000	1	29.989	170	71.8	24.8443	38	85.5	0.814286	1
1001	1	46.4438	162	51.9	19.7759	35.5	68	0.814371	1
1002	2	32.2329	161	66.3	25.5777	32.5	79	0.814433	1
1003	1	27.4055	173.5	70	23.2541	36.8	76.4	0.814499	1
1004	2	32.8192	161	61.5	23.7259	32	78.2	0.814583	1
1005	2	55.1644	150.5	48.3	21.3243	29	69	0.81464	1
1006	2	32.9068	162	59.1	22.5194	32.3	75.2	0.814735	1
1007	1	36.9096	171.5	79.5	27.0296	40.2	85	0.814957	1
1008	2	66.2712	160	53.2	20.7812	31.5	74	0.814978	1
1009	2	44.9096	158	60	24.0346	33	74	0.814978	1
1010	2	48.0027	157	58.3	23.6521	31.5	75.8	0.815054	1
1011	2	54.5041	159.5	59.1	23.2309	32	75.8	0.815054	2
1012	1	24.3945	171	72.1	24.6572	35.2	81.1	0.815075	1
1013	2	36.6603	162	70.8	26.9776	31.2	73.2	0.815145	1
1014	1	43.4137	175	64.3	20.9959	36.2	74.6	0.815301	1
1015	2	53.7014	172	70.4	23.7966	33	79.9	0.815306	1
1016	1	56.0082	173.5	71.2	23.6527	37.9	80.9	0.815524	2
1017	2	46.4932	151	52.6	23.0692	30.5	73.4	0.815556	1
1018	1	42.1918	168.5	56.9	20.0407	35.2	73	0.815642	1
1019	2	37.5753	173	72.3	24.1572	33	83.2	0.815686	1
1020	1	32.063	166	59.5	21.5924	35.3	72.6	0.81573	1
1021	1	24.2329	169	64.1	22.4432	36.5	79.3	0.815844	2
1022	2	47.4247	162.5	60.2	22.7976	31.8	77.1	0.815873	1
1023	2	50.7534	164	61.8	22.9774	32.1	75.9	0.816129	1
1024	2	58.3425	160	53.5	20.8984	31	70.2	0.816279	1
1025	1	34.326	163.5	55.4	20.724	32.9	69.4	0.816471	1
1026	1	29.5644	185	83.2	24.3097	37.5	87.2	0.816479	1
1027	1	35.989	180	72	22.2222	37	79.2	0.816495	1
1028	2	35.7425	162.5	52.1	19.7302	32	73	0.816555	1
1029	2	41.074	160.5	62.4	24.2234	32.6	80.6	0.816616	1
1030	1	30.9918	170.5	56.7	19.5045	33.5	73.5	0.816667	1
1031	1	28.4082	167	60	21.5139	33.6	73.5	0.816667	1
1032	2	40.0274	159	59.7	23.6146	33.4	78	0.816754	1
1033	2	29.6548	167.5	60	21.3856	32.7	74.5	0.816886	1
1034	1	23.4767	175.5	71.9	23.344	36.4	84	0.817121	1
1035	1	26.8493	165	52.5	19.2837	33.2	71.5	0.817143	1
1036	2	50.2521	158.5	58.9	23.4454	30	76	0.817204	1
1037	2	57.2493	159.5	57.8	22.7199	32.7	76	0.817204	1
1038	2	32.937	163	60	22.5827	33	76	0.817204	1
1039	2	41.1041	161.5	57.9	22.199	34	76	0.817204	1
1040	1	29.4027	168.5	63	22.1892	34.6	76	0.817204	1
1041	2	50.2466	168	59	20.9042	30.8	77.8	0.817227	1
1042	2	36.7425	164	56.5	21.0068	32.6	74.7	0.817287	1
1043	1	58.1151	173	61.4	20.5152	35.3	77	0.81741	1
1044	1	26.2301	183.5	70.6	20.9668	37.5	79.7	0.817436	1
1045	1	26.989	171.5	67.2	22.8476	34	80.2	0.817533	1
1046	2	40.1041	159	50.7	20.0546	32	73.5	0.817575	1
1047	1	39.9918	180	72.5	22.3765	38.5	79.8	0.817623	1
1048	2	42.9945	161	62.6	24.1503	32.3	82.1	0.817729	1
1049	1	34.6603	176	77.5	25.0194	37.5	87.5	0.817757	1
1050	1	61.7863	166.5	58.5	21.1022	34.2	73.6	0.817778	1
1051	2	42.2466	157	59	23.9361	32	79	0.817805	1
1052	2	41.5233	158.5	61.9	24.6395	31.9	81	0.818182	1
1053	1	54.5836	171	59.8	20.4507	33.5	72.1	0.818388	1
1054	1	29.4301	161.5	51.1	19.5919	33.2	69.4	0.818396	1
1055	1	50.4164	162.5	61.5	23.2899	34.4	75.3	0.818478	1
1056	2	47.3397	162.5	60.8	23.0249	34.4	73.5	0.818486	1
1057	2	37.7425	160.5	57	22.1271	32.2	74	0.818584	1
1058	1	24.8959	177	71.5	22.8223	37.5	77.2	0.818664	1
1059	1	47.2575	165	57	20.9366	33	70	0.818713	1
1060	1	31.9014	161	52.3	20.1767	34	70	0.818713	1
1061	2	35.4164	161.5	50.5	19.3618	32	69.2	0.818935	1
1062	2	38.4411	164	51.1	18.9991	32.9	69.2	0.818935	1
1063	1	36.1863	169.5	59.2	20.6055	35	71.5	0.819015	1
1064	2	57.674	149.5	49	21.9237	29.8	68.8	0.819048	1
1065	2	40.1041	152	52.4	22.6801	33	77	0.819149	1
1066	1	54.0356	167	65	23.3067	37	77	0.819149	2
1067	2	58.926	157	42.4	17.2015	27	68	0.819277	1
1068	1	56.4219	174	61.2	20.214	33.5	76.2	0.819355	1
1069	1	30.6329	171.5	62.1	21.1137	34.5	75.8	0.819459	1
1070	2	27.737	150	44	19.5556	29	69	0.819477	1
1071	1	59.1726	165.5	49.3	17.9991	32.7	69	0.819477	1
1072	1	42.7753	166.5	72.5	26.1523	38.5	84	0.819512	2
1073	1	36.4027	172	68	22.9854	36.8	81.3	0.819556	1
1074	2	33.1479	151	43.7	19.1658	30.5	69.5	0.819575	1
1075	1	26.5973	165	58.7	21.5611	35.8	75	0.819672	1
1076	2	52.0822	163	63.5	23.9	31.7	83.2	0.819704	1
1077	2	28.0164	157	51.6	20.9339	33	73.2	0.819709	1
1078	1	40.9973	174	67.5	22.2949	34.2	76.4	0.819742	1
1079	1	26.9041	175	54.5	17.7959	35.5	70.5	0.819767	1
1080	2	36.3534	156	53.4	21.9428	32.6	74.2	0.81989	1
1081	2	30.2658	153	48.4	20.6758	31	69.7	0.82	1
1082	2	38.9425	165	61.7	22.663	34.2	77.5	0.820106	1
1083	2	45.526	164	57.6	21.4158	33.5	75.7	0.820152	1
1084	2	71.463	149	40.9	18.4226	29	67.5	0.82017	1
1085	2	40.4932	160.5	58.8	22.8259	34.6	78	0.820189	1
1086	2	40.4055	163.5	61.3	22.9311	34	81.2	0.820202	1
1087	2	44.2219	158.5	51.3	20.4201	31.5	73	0.820225	1
1088	1	52.7534	160.5	56.5	21.933	34.5	73	0.820225	1
1089	1	43.8274	171.5	62.9	21.3856	37	73	0.820225	1
1090	2	45.2411	154	60.4	25.468	33.8	80.8	0.820305	1
1091	2	37.4027	153.5	59.9	25.422	35.5	76.7	0.820321	1
1092	1	32.5726	177.5	67.7	21.4878	34	72.2	0.820455	1
1093	1	35.4137	180	64.7	19.9691	35.1	75	0.820569	1
1094	2	61.926	155.5	63.1	26.0957	34	80.5	0.820591	2
1095	2	58.5151	155	53	22.0604	32.7	70	0.820633	2
1096	1	44.4192	168.5	66.1	23.281	35.9	79.2	0.820725	1
1097	2	51.6137	159.5	58.7	23.0737	30	77	0.820896	1
1098	2	32.063	165	65.9	24.2057	39.2	82.5	0.820896	1
1099	2	38.5781	153	50.2	21.4447	32.3	73.8	0.820912	2
1100	2	55.0932	154	55	23.1911	30.2	78	0.821053	1
1101	2	37.5699	164	57.9	21.5274	31	78	0.821053	1
1102	2	39.3288	162	62.2	23.7007	33.5	78	0.821053	1
1103	1	39.4932	166	58.6	21.2658	36	78	0.821053	1
1104	2	66.8493	154.5	51.8	21.7007	31	76.2	0.821121	1
1105	1	36.2356	174.5	71.8	23.5794	37.1	83.1	0.821146	1
1106	1	44.4137	181	59.5	18.1618	34.5	73.5	0.821229	1
1107	2	31.0959	154	59	24.8777	33	78.6	0.821317	1
1108	2	46.6767	155.5	54.3	22.4563	31	73.1	0.821348	1
1109	1	26.6849	173	68.8	22.9877	36.5	80	0.821355	1
1110	2	40.1534	158	44.5	17.8257	28	69	0.821429	1
1111	2	55.7041	157.5	59	23.7843	30	80.5	0.821429	1
1112	1	55.4164	170.5	55	18.9197	36	69	0.821429	1
1113	2	57.2	153.5	51.4	21.8146	34.5	76	0.821622	2
1114	1	23.7342	171.5	71.7	24.3776	35.7	83	0.821782	1
1115	2	40.0685	150	58.8	26.1333	33.6	78.9	0.821875	1
1116	2	40.6932	154	56	23.6128	32.6	78.5	0.82199	2
1117	1	39.5863	161	58.9	22.7229	34.8	74.4	0.822099	1
1118	2	53.0767	151.5	76.1	33.1558	39.2	89.2	0.82212	2
1119	2	46.1096	164	59.6	22.1594	33.5	74	0.822222	1
1120	1	38.189	169.5	66.3	23.0767	35.5	81.9	0.822289	1
1121	2	31.1534	163	53.5	20.1362	32.8	74.5	0.822296	1
1122	1	43.9945	168.5	69.5	24.4785	37	81	0.822335	1
1123	1	28.9315	182.5	58.6	17.5943	33	75	0.822368	1
1124	2	43.0767	156	49.1	20.1759	32.2	67.6	0.822384	1
1125	2	40.2712	155	55.5	23.1009	33.8	75.5	0.82244	1
1126	2	52.6658	171	94.9	32.4544	37	91.3	0.822523	2
1127	2	35.2356	160	60	23.4375	36	76.5	0.822581	1
1128	1	38.3288	172	62	20.9573	36	79.3	0.822614	1
1129	1	35.9397	167.5	80.8	28.7993	39.5	87.2	0.822642	2
1130	2	42.1041	165	58.4	21.4509	32.8	77	0.82265	1
1131	2	29.9041	162	54	20.5761	31.6	72.4	0.822727	1
1132	1	39.1589	176	68.1	21.9848	36	78	0.822785	1
1133	1	30.5726	173	65	21.7181	34.5	79	0.822917	1
1134	1	45.8274	162.5	58.4	22.116	36.3	79	0.822917	1
1135	2	52.589	157	41.7	16.9175	28.5	64.2	0.823077	1
1136	2	27.1781	159	58.9	23.2981	33.1	79.1	0.823101	1
1137	2	52.3616	162.5	64.3	24.3503	30.8	80.5	0.823108	1
1138	2	51.3288	165	60	22.0386	32.5	78.2	0.823158	1
1139	1	66.4356	165	53.3	19.5776	33.4	69.4	0.82325	1
1140	2	53.2466	158	53.9	21.5911	32.8	76	0.823402	1
1141	2	53.8466	147	51.6	23.8789	33.4	75.1	0.823465	1
1142	1	39.4137	167	63.4	22.733	35.6	72.4	0.823663	1
1143	2	56.263	154	59.1	24.9199	32	79.9	0.823711	2
1144	1	25.1781	178	60.5	19.0948	36.4	78.5	0.823715	1
1145	2	39.7753	165.5	64.1	23.4025	34.6	80.4	0.82377	1
1146	2	53.2822	154.5	57.9	24.2561	31.5	79.5	0.823834	1
1147	1	56.3671	170	67.1	23.218	35.5	79.5	0.823834	1
1148	1	41.7753	162	53.1	20.2332	33	72.5	0.823864	2
1149	2	31.3233	154	50	21.0828	32.7	73.5	0.823991	2
1150	1	39.6932	172	64.4	21.7685	35.6	78.2	0.824025	1
1151	2	48.8658	160	59.1	23.0859	33	75.4	0.824044	1
1152	2	49.4986	157.5	58.1	23.4215	31.8	76.5	0.824353	2
1153	1	83.6932	162.5	45.5	17.2308	33.6	69	0.824373	1
1154	1	83.6932	162.5	45.5	17.2308	33.6	69	0.824373	1
1155	1	64.3452	171	63	21.5451	36.2	77.5	0.824468	1
1156	2	49.3342	165.5	68.8	25.1184	33.7	80.8	0.82449	1
1157	2	45.589	161.5	66.5	25.4963	32.5	78	0.824524	1
1158	2	43	157	52.8	21.4207	30	73.8	0.824581	1
1159	2	50.8384	160.5	54.6	21.1954	31.5	75.7	0.824619	1
1160	2	38.3205	161	57.1	22.0285	31.7	75.7	0.824619	1
1161	1	44.4959	166	67.9	24.6407	39.1	80	0.824742	1
1162	2	51.7534	156	53.5	21.9839	30.8	73	0.824859	1
1163	2	60.3699	160.5	68.3	26.5137	34	85.8	0.825	2
1164	1	57.811	168	59.6	21.1168	37.4	73.6	0.825112	1
1165	1	41.5781	170	61.8	21.3841	36.5	76.5	0.825243	1
1166	1	79.2164	166.5	47.3	17.0621	31.5	68.5	0.825301	1
1167	2	32.6575	158	71.4	28.6012	33	87.5	0.825472	1
1168	1	34.1863	167.5	53.8	19.1758	33.1	70	0.825472	1
1169	2	40.3562	156.5	50.1	20.4555	31.8	71	0.825581	1
1170	2	48.074	168	77	27.2817	36.8	90	0.825688	2
1171	1	71.7945	157.5	58.2	23.4618	37.4	73.9	0.825698	1
1172	2	48.4219	150	60	26.6667	32.5	76.8	0.825806	1
1173	1	32.2329	165	62.7	23.0303	34	73.5	0.825843	1
1174	1	53.8685	168	58.3	20.6562	35.9	73.6	0.826038	1
1175	2	49.5836	159	57.3	22.6652	33	76	0.826087	1
1176	1	25.4	167	70.8	25.3864	35	76	0.826087	1
1177	1	43.8603	157	59.5	24.1389	33.2	80.8	0.826176	2
1178	2	26.6849	162	59.2	22.5575	33.4	78.9	0.826178	1
1179	2	45.3233	148	44.9	20.4985	30.4	67.5	0.826193	1
1180	2	55.3397	145	42.6	20.2616	30.7	68	0.826245	1
1181	2	34.2712	158.5	58	23.0871	32	79.9	0.826267	1
1182	2	41.5863	160	56.4	22.0312	34	76.1	0.826276	2
1183	1	35.6904	171.5	62.4	21.2156	35.5	75.2	0.826374	1
1184	2	46.937	152.5	46	19.7796	30	70	0.826446	1
1185	2	47.0329	162	67.6	25.7583	30.5	80	0.826446	1
1186	2	56.0082	161	57.4	22.1442	35.2	81	0.826531	1
1187	1	26.1753	171	72	24.623	37.4	81	0.826531	1
1188	1	36.737	175	73	23.8367	38.3	81.5	0.826572	1
1189	2	47.0795	162	53.3	20.3094	30.7	74.4	0.826667	1
1190	2	57.0082	160	68.8	26.875	34	83	0.826693	1
1191	2	46.1945	157	61.3	24.8692	34	83.5	0.826733	1
1192	1	37.4986	172.5	56.9	19.122	34.1	71.6	0.82679	1
1193	2	38.411	161.5	54.5	20.8954	31.7	74	0.826816	1
1194	2	38.4192	160	50.5	19.7266	31.1	72.1	0.826835	1
1195	2	54.674	156	67.4	27.6956	34.5	85.5	0.826886	1
1196	1	41.5781	171.5	66.2	22.5076	35.2	79.8	0.826943	1
1197	2	43.0301	157.5	53.7	21.6478	31.5	72.2	0.827033	1
1198	1	43.4411	180	62	19.1358	34.3	73.2	0.827119	2
1199	2	64.5178	155	57.2	23.8085	32.5	79	0.827225	1
1200	2	43.4959	158	64.1	25.677	35.5	79	0.827225	2
1201	1	41.4932	169.5	63.5	22.1021	35.9	79	0.827225	1
1202	1	58.5918	170	65.5	22.6644	36.7	79	0.827225	1
1203	2	37.6055	155	64.5	26.847	35.1	84.8	0.827317	1
1204	1	40.5863	168	66	23.3844	36.3	75.3	0.827473	1
1205	2	43.9096	150.5	50.3	22.2073	33	72	0.827586	1
1206	2	41.9918	155	55.4	23.0593	31.1	77.8	0.82766	1
1207	2	50.5863	163	64.9	24.427	32.5	81.2	0.827727	1
1208	2	40.411	154	51.1	21.5466	29.9	74	0.82774	1
1209	2	45.8603	163.5	69.4	25.9612	34.2	81.7	0.827761	1
1210	2	46.7781	162.5	57.5	21.7751	32.3	74.5	0.827778	1
1211	2	55.5315	154	57.3	24.1609	33	80.8	0.827869	1
1212	2	55.5123	156	57.4	23.5865	34	77	0.827957	1
1213	1	36.0658	168.5	58.2	20.4986	35.4	77	0.827957	1
1214	1	39.9123	170	66.7	23.0796	36.7	78.5	0.828059	1
1215	1	47.663	173	73.3	24.4913	38	79.5	0.828125	2
1216	1	42.4438	172	57.7	19.5038	36.8	80	0.828157	1
1217	1	46.6685	179.5	74	22.9669	37.2	81	0.828221	1
1218	1	41.9973	173	63.1	21.0832	35.5	76.7	0.828294	1
1219	2	42.9151	165	52.2	19.1736	31	71.4	0.828306	1
1220	1	34.7425	175	70.1	22.8898	35.5	82.5	0.828313	1
1221	2	27.5726	173.5	63.9	21.2276	34.2	77.2	0.828326	2
1222	1	54.0849	166	63.3	22.9714	36.5	70	0.828402	1
1223	2	37.7726	154	60	25.2994	34.5	76.8	0.828479	1
1224	2	40.1589	155	57.6	23.975	32.4	77.4	0.828694	1
1225	1	34.4082	176.5	62.8	20.1591	35.4	74.5	0.828699	1
1226	2	54.3397	156	60	24.6548	34.5	80.8	0.828718	1
1227	2	40.5205	156.5	54.6	22.2928	31	75	0.828729	1
1228	1	52.4247	173	61	20.3816	35	75	0.828729	1
1229	2	53.8685	167	67.6	24.2389	37.1	82.8	0.828829	2
1230	2	51.8384	159.5	65.5	25.7466	37.2	80.4	0.828866	1
1231	1	39.4932	174	69.3	22.8894	37.5	80.4	0.828866	1
1232	1	25.8192	176	67.7	21.8556	38	80.4	0.828866	1
1233	1	63.5178	164	48.7	18.1068	34.1	69.3	0.828947	1
1234	2	53.4137	158	63.4	25.3966	32	79.6	0.829167	1
1235	2	37.4027	153	54.2	23.1535	32	73.8	0.829213	1
1236	1	28.8219	168	76.6	27.14	36	84.5	0.829244	1
1237	1	39.0274	170.5	77	26.4876	37	87.5	0.829384	2
1238	2	25.9014	158.5	46.5	18.5095	31.8	70.5	0.829412	1
1239	1	51.6712	168	54.7	19.3807	34	71	0.829439	1
1240	1	56.2849	171	54.5	18.6382	34	73	0.829545	1
1241	2	49.2575	156	64.4	26.4629	32.5	84.2	0.829557	1
1242	1	53.4137	166	60.8	22.0642	34	73.5	0.829571	1
1243	2	45.1699	146	41.2	19.3282	30	70.1	0.829586	1
1244	2	42.1918	158	59.9	23.9946	31.7	76.5	0.829718	1
1245	2	46.2795	158.5	56.2	22.3706	31.7	77.5	0.829764	1
1246	2	40.1534	160	54	21.0938	34	79	0.829832	1
1247	1	45	170	65.9	22.8028	36.3	79.5	0.829854	1
1248	2	49.7781	159	63.4	25.0781	33.6	80	0.829876	1
1249	2	41.0685	163	62	23.3355	34	84	0.83004	1
1250	2	49.663	155	63	26.2227	36	84	0.83004	1
1251	1	27.989	183	85.7	25.5905	38	88	0.830189	1
1252	1	40.9973	177.5	78.4	24.884	37	81.2	0.830266	1
1253	1	31.2384	171	61.9	21.1689	33.3	77.3	0.83029	1
1254	1	39.3534	168.5	66.7	23.4923	35	76	0.830601	1
1255	2	45.863	159	73.1	28.915	35.7	91.2	0.830601	2
1256	2	47.6137	156	55	22.6003	34.5	75.6	0.830769	1
1257	2	37.8219	168.5	67	23.598	33	81	0.830769	1
1258	1	27.9342	176	74.1	23.9217	39	81	0.830769	1
1259	2	48.7452	158	52.9	21.1905	32.3	76.1	0.830786	1
1260	1	28.1452	175	80.6	26.3184	38	83.5	0.830846	1
1261	2	54.9178	155	55.8	23.2258	33.7	74.8	0.831111	1
1262	1	37.5753	164	58.7	21.8248	35.5	74.8	0.831111	2
1263	2	36.2712	156	54.8	22.5181	31.9	76.8	0.831169	1
1264	1	38.8247	173.5	73.3	24.3503	37.3	84.8	0.831373	1
1265	1	57.0795	164	65.5	24.3531	39.2	84.8	0.831373	2
1266	1	37.6548	157.5	51	20.5593	36	72.5	0.831422	1
1267	2	65.674	149	47.4	21.3504	30.5	74	0.831461	1
1268	1	60.6849	161	58.7	22.6457	34.6	74	0.831461	1
1269	1	39.8247	177.5	66	20.9482	34.6	76	0.83151	1
1270	1	44.1918	166.5	63.1	22.7615	35	77	0.831533	1
1271	1	45.0767	176.5	62.8	20.1591	34.7	79	0.831579	1
1272	2	30.937	160	55	21.4844	36	79	0.831579	1
1273	2	24.4767	166	70.1	25.4391	34.5	82.5	0.831653	1
1274	2	56.3397	154	68.4	28.8413	32.2	84	0.831683	1
1275	2	39.411	157	51.6	20.9339	33.8	67.7	0.831695	1
1276	2	54.7562	159.5	66.5	26.1397	35	85	0.831703	1
1277	1	30.6877	172	86.5	29.2388	38	85.5	0.831712	1
1278	1	26.6548	170	77	26.6436	37	89	0.831776	1
1279	1	34.9945	185	84.5	24.6896	40	83.6	0.831841	1
1280	2	46.2493	153.5	53.1	22.536	31	72.8	0.832	1
1281	2	38.5014	153	49.2	21.0176	32.1	72.8	0.832	1
1282	1	33.126	174	83.5	27.5796	39	83.2	0.832	1
1283	1	35.7425	173.5	56.2	18.6697	35.3	72	0.83237	1
1284	2	51.7534	152.5	49	21.0696	30.6	74.5	0.832402	1
1285	2	56.7507	162	54.7	20.8429	31.5	77	0.832432	1
1286	2	68.6767	150	49.9	22.1778	31.4	77.5	0.832438	1
1287	2	45.6959	163	60.8	22.8838	33.7	81	0.832477	1
1288	1	52.6712	175	78.5	25.6327	39	82	0.832487	1
1289	1	67.3397	168.5	58.8	20.7099	35.6	75.6	0.832599	1
1290	2	42.4904	164.5	53.9	19.9185	30	74.2	0.832772	1
1291	1	34.4027	175	60	19.5918	35.7	80.2	0.832814	1
1292	2	48.5836	167	66.1	23.7011	32.5	79.8	0.832985	1
1293	2	39.4411	170	60.8	21.0381	32.7	80.3	0.832988	1
1294	2	35.3507	165.5	66.5	24.2787	35.5	80.8	0.83299	1
1295	1	46.8658	173	66.3	22.1524	37.4	82.3	0.832996	2
1296	2	56.2	163.5	66.4	24.8389	35.2	83.8	0.833002	1
1297	2	42.8274	158.5	58.1	23.1269	33.1	78.4	0.833156	1
1298	2	31.2384	163	68	25.5937	30.7	81	0.833333	1
1299	2	39.2384	155	61	25.3902	33.5	81	0.833333	1
1300	2	42.4219	147.5	45.8	21.0514	28.5	70	0.833333	1
1301	1	29.9041	165	54	19.8347	30.4	70	0.833333	1
1302	2	48.7507	161	46.9	18.0934	30.5	70.5	0.833333	1
1303	2	57.674	153.5	48	20.3716	30.7	70	0.833333	1
1304	2	39.5781	154	57.3	24.1609	31	75	0.833333	1
1305	2	46.9973	154	56.1	23.6549	31	79	0.833333	1
1306	2	29.3479	160	60.7	23.7109	31	80	0.833333	1
1307	2	40.7534	157.5	56.7	22.8571	31.5	75	0.833333	1
1308	2	47.5836	162	59.5	22.6718	31.9	74	0.833333	1
1309	1	42.0274	167.5	52.7	18.7837	33	75	0.833333	1
1310	1	52.3945	170	54.4	18.8235	33.5	70	0.833333	1
1311	2	44.9452	164	67.5	25.0967	33.5	82.5	0.833333	2
1312	1	46.6986	165.5	56.7	20.7008	34.2	72.5	0.833333	1
1313	2	41.411	164	70	26.0262	35.3	84	0.833333	2
1314	1	31.2329	179	68.3	21.3164	36	79	0.833333	1
1315	1	41.3342	184	78.2	23.0978	36	85	0.833333	1
1316	1	32.4356	165	63.6	23.3609	36.5	77.5	0.833333	1
1317	1	29.5699	184	77	22.7434	37.5	83.6	0.8335	1
1318	2	46.0274	161.5	57	21.8539	31	72.1	0.833526	1
1319	1	32.1589	182	88.4	26.6876	38.7	84.2	0.833663	1
1320	1	28.4027	171.5	63.1	21.4536	34.9	77.2	0.833693	1
1321	1	35.7726	172.5	59.7	20.063	33.5	74.2	0.833708	1
1322	1	44.5808	164	65.8	24.4646	38	81.3	0.833846	1
1323	1	38.3205	171	65.5	22.4001	36.4	79.9	0.834029	1
1324	1	35.4027	175	71	23.1837	36.5	81	0.834192	1
1325	2	45.4438	158	60.9	24.3951	32.6	80.5	0.834197	1
1326	2	40.6575	159	54.9	21.7159	32.1	77	0.834236	1
1327	2	39.1534	158.5	54.7	21.7735	33.6	76.5	0.834242	1
1328	1	38.3342	163	58.4	21.9805	35.5	75.5	0.834254	1
1329	2	38.7753	160.5	58.1	22.5541	32.4	75	0.83426	2
1330	2	44.2767	151	48.8	21.4026	33.4	74.5	0.834267	1
1331	2	47.5836	153	58.1	24.8195	31	73	0.834286	1
1332	2	46.2438	162	61	23.2434	33.8	80.1	0.834375	1
1333	2	30.3233	159	52	20.5688	30.2	77.6	0.834409	1
1334	1	30.0685	165	57.8	21.2305	35.5	73.6	0.834467	1
1335	1	26.9973	171	72.9	24.9307	36.2	82.7	0.834511	1
1336	2	76.1836	152.5	49.6	21.3276	32.5	77.2	0.834595	1
1337	1	32	162	72.4	27.5873	38.2	85.8	0.83463	1
1338	1	73.5233	167.5	55.3	19.7104	34.5	72.2	0.834682	1
1339	2	50.4959	156	56.2	23.0934	33.4	76.8	0.834783	1
1340	2	61.2575	152.5	45.9	19.7366	32.8	73.3	0.834852	1
1341	2	52.5808	160	75	29.2969	39	91	0.834862	2
1342	1	28.1781	171.5	81.6	27.7435	37.5	86	0.834951	1
1343	2	59.4301	157	64.6	26.208	32.5	83.5	0.835	1
1344	1	66.2575	173.3	68.3	22.7417	39.3	81	0.835052	1
1345	1	40.6932	170	67.4	23.3218	37.4	80	0.835073	2
1346	2	41.9123	160	60.7	23.7109	33.6	79	0.835095	1
1347	1	48.9178	153	50.4	21.5302	30.6	78.5	0.835106	1
1348	1	55.3397	172.5	66.6	22.3819	35	78.5	0.835106	1
1349	2	48.2795	161.5	53.2	20.397	30	76	0.835165	1
1350	1	30.3479	170.5	62.6	21.534	35.5	74.5	0.835202	1
1351	1	41.6082	162.5	53.4	20.2225	33.5	73.5	0.835227	1
1352	1	46.6712	176	54.5	17.5943	34	73	0.83524	1
1353	1	49.4466	163	51.3	19.3082	32.9	68.5	0.835366	1
1354	2	38.8603	157.5	46	18.5437	31	67	0.835411	2
1355	1	25.3945	163.5	52.5	19.6392	36.7	73.6	0.835414	1
1356	1	29.4082	174	69.8	23.0546	35.4	80.2	0.835417	2
1357	2	32.3507	167	59.9	21.478	31.4	76.7	0.835512	1
1358	1	36.989	171	64.6	22.0923	35.1	79	0.835979	1
1359	1	73.2658	172.5	58.8	19.7606	37	72.4	0.836028	1
1360	2	48.1096	157.5	52.9	21.3253	31	73.5	0.836177	2
1361	2	49.1945	154	53	22.3478	32.4	76.6	0.836245	1
1362	1	24.3096	187	84.1	24.0499	40.5	85.3	0.836275	1
1363	2	58.5151	156	50.8	20.8744	30.8	74.6	0.836323	1
1364	2	40.6575	151.5	50.3	21.9151	33.3	73.6	0.836364	1
1365	1	23.5671	167.5	55.8	19.8886	34.4	71.6	0.836449	1
1366	2	30.3233	163	70.5	26.5347	33.7	87	0.836538	2
1367	2	51.6137	153	67	28.6215	35.5	87	0.836538	1
1368	1	34.9945	175.5	72.3	23.4738	38.6	82.4	0.836548	1
1369	2	41.9973	151	47.9	21.0079	32	64	0.836601	1
1370	1	37.2712	163	57.4	21.6041	35.8	76.3	0.836623	1
1371	2	44.2466	161	62.2	23.996	34	82	0.836735	1
1372	2	55.1123	152.5	48.5	20.8546	30	73.3	0.836758	1
1373	2	53.7014	153	50	21.3593	31	72.8	0.836782	1
1374	1	37.1863	182	60.8	18.3553	33.9	72.8	0.836782	1
1375	1	26.737	170	59.5	20.5882	34.6	76.4	0.836802	1
1376	2	43.0301	166.5	62.9	22.6894	32.5	80	0.83682	1
1377	2	58.5014	146	58.2	27.3034	32.5	79.5	0.836842	1
1378	1	41.2384	172.5	64.9	21.8105	36	79.5	0.836842	1
1379	2	40.411	154.5	55.3	23.1669	31.8	78.5	0.836887	2
1380	2	28.0658	161	56.7	21.8742	32.5	78	0.83691	1
1381	1	34.989	177	74.9	23.9076	36	81.1	0.836945	1
1382	1	47.4164	174	60.9	20.1149	38	77	0.836957	1
1383	1	67.5918	156	47.5	19.5184	31.8	72.9	0.836969	1
1384	1	50.4959	167.5	64.1	22.847	35	76.5	0.83698	1
1385	1	54.3315	158	56.8	22.7528	33.1	76	0.837004	2
1386	2	38.1534	156	57.8	23.7508	34	75.5	0.837029	1
1387	2	58.8384	155	52.2	21.7274	31.3	74.5	0.837079	1
1388	2	41.5726	154	52	21.9261	34.4	74.5	0.837079	1
1389	2	43.5507	153	52	22.2137	31	73.5	0.83713	1
1390	2	33	154.5	44.9	18.81	30	72	0.837209	1
1391	2	44.9425	157	55	22.3133	30.5	72	0.837209	1
1392	1	42.7425	164	82	30.4878	36	90	0.837209	1
1393	1	32.4822	170	58.9	20.3806	36	74.1	0.837288	1
1394	1	25.8192	172	68	22.9854	37.2	80.8	0.837306	1
1395	1	45.5753	166	63	22.8625	38.2	80.8	0.837306	1
1396	1	38.5781	170	62	21.4533	35	77.8	0.83746	1
1397	2	49.5836	177	70.7	22.567	33.1	84	0.837488	2
1398	1	72.2411	161.5	53.6	20.5504	35.4	73.7	0.8375	1
1399	1	33.4329	160	60	23.4375	35.1	76.3	0.837541	1
1400	1	39.411	167	50.4	18.0716	32.5	72.2	0.837587	1
1401	1	42.4082	176.5	78.6	25.2309	39.8	84.6	0.837624	2
1402	2	34.7425	163.5	59	22.0707	31.4	77.9	0.837634	1
1403	1	32.4822	163	52.8	19.8728	37	71.2	0.837647	1
1404	2	47.5781	164	62.4	23.2005	33.8	80	0.837696	1
1405	2	53.0822	162	59.8	22.7862	33	78.5	0.83778	1
1406	2	53.0137	154	58.3	24.5826	30.4	77.5	0.837838	1
1407	2	62.3452	158.5	73.7	29.3365	37	93	0.837838	2
1408	2	59.3342	156.5	51.5	21.0271	31	72.9	0.837931	1
1409	1	34.326	167	57.9	20.7609	32.8	72.9	0.837931	1
1410	1	55.674	168	56.2	19.9121	34	72.9	0.837931	1
1411	2	48.3397	158.5	54.2	21.5745	31	75	0.837989	1
1412	2	35.1507	155	51.8	21.5609	33.2	73	0.838117	1
1413	1	58.6219	168.5	54.6	19.2306	32.5	72.5	0.83815	1
1414	1	65.6795	168	70.5	24.9787	39.5	84.5	0.838294	1
1415	1	33.9918	159	63.9	25.2759	37.3	81.4	0.838311	1
1416	2	53.2466	155	46	19.1467	32.8	70	0.838323	1
1417	1	35.4027	173	70	23.3887	37.8	80.9	0.838342	1
1418	1	44.863	166.5	67.2	24.2405	36	83	0.838384	1
1419	1	33.3233	176	75	24.2123	37.5	83	0.838384	2
1420	1	29.3479	167	70.8	25.3864	34.9	82.5	0.838415	1
1421	2	41.6082	162	57.4	21.8717	33.1	77.9	0.838536	1
1422	1	68.2082	173	64.7	21.6178	35	77.9	0.838536	1
1423	1	53.4959	175	58	18.9388	35.7	75.9	0.838674	1
1424	2	45.9151	166.5	64.8	23.3747	33	78	0.83871	1
1425	1	40.4055	162	55.1	20.9953	34.9	72.8	0.83871	1
1426	1	60.2575	160	60.3	23.5547	35.9	78	0.83871	1
1427	1	53.337	159.5	62.3	24.4888	36	78	0.83871	1
1428	1	27.6548	168	66.1	23.4198	37.5	80.6	0.83871	1
1429	2	36.9096	158	52	20.83	31.2	77	0.83878	1
1430	2	56.589	152	56	24.2382	30	76	0.838852	1
1431	1	30.2384	175	61	19.9184	33	76	0.838852	2
1432	1	41.663	172	67.9	22.9516	37.6	83.3	0.838872	1
1433	2	37.3178	163	62.9	23.6742	31.6	79.7	0.838947	1
1434	1	39.6082	172	59	19.9432	35.7	74	0.839002	1
1435	1	60.2575	162	56.3	21.4525	34	73.5	0.839041	2
1436	2	41.4192	157	59.9	24.3012	32.8	77.2	0.83913	1
1437	1	29.5151	185.5	79.6	23.1326	37.5	83.5	0.839196	1
1438	2	53.1616	169	64.9	22.7233	33.2	83	0.839232	1
1439	2	50.2466	156	49	20.1348	33.1	70.5	0.839286	1
1440	1	44.611	174.5	77.1	25.32	37.4	85.2	0.839409	2
1441	2	52.3644	159.5	52.3	20.558	30.5	73.2	0.83945	2
1442	2	47.326	161.5	77.5	29.7137	37.7	91.5	0.83945	2
1443	2	52.2521	164.5	66.9	24.7226	32	82.1	0.839468	2
1444	1	43.2411	166	61	22.1367	35.5	72.2	0.839535	1
1445	2	50.3425	158.5	52.2	20.7784	33.1	75.9	0.839602	1
1446	2	49.8356	162.5	62	23.4793	32.5	76	0.839779	1
1447	1	41.4055	160	59.7	23.3203	34.3	74	0.839955	1
1448	1	37.3534	167	65.6	23.5218	34	73.5	0.84	1
1449	1	26.3205	179	74.5	23.2515	37.4	84	0.84	2
1450	1	54.8712	164	73.2	27.2159	39	84	0.84	1
1451	1	51.4137	171	73.2	25.0333	36	81.5	0.840206	1
1452	1	46.2795	169.5	59.7	20.7795	36	75.2	0.840223	1
1453	1	67.0932	164	61.5	22.8659	37	79	0.840426	1
1454	2	46.9178	153	59.4	25.3749	31.5	78	0.840517	1
1455	1	31.2685	176	60	19.3698	36.1	74.9	0.840629	1
1456	2	35.9397	156	57.4	23.5865	33.5	76.5	0.840659	1
1457	1	30.3233	173	59	19.7133	34.5	77.1	0.840785	1
1458	1	38.2384	169	66.5	23.2835	37.8	84.5	0.840796	1
1459	1	32.4329	170	62.6	21.6609	33.8	75	0.840807	1
1460	2	75.5973	159.5	50.2	19.7325	34	75	0.840807	1
1461	1	41.663	173	53.3	17.8088	35	72.9	0.84083	1
1462	2	46.611	159	56.9	22.507	30	74	0.840909	1
1463	2	51.5014	162.5	62.4	23.6308	34.2	78.8	0.840982	1
1464	2	43.0767	166	65.7	23.8424	34	83.6	0.841046	1
1465	2	46.3342	155	65.2	27.1384	34.5	82.6	0.841141	1
1466	1	32.8548	172.5	59.9	20.1302	34.6	75.2	0.841163	1
1467	1	30.2384	170	73.4	25.3979	38.9	85.8	0.841176	1
1468	1	45.4411	166	69.7	25.2939	39.1	80	0.84122	1
1469	2	53.1973	164	62.5	23.2377	32.1	85.3	0.841223	1
1470	2	44.2219	152	56.1	24.2815	30.4	77.9	0.841253	2
1471	1	45.6658	171	62	21.2031	34.5	77.4	0.841304	1
1472	1	28.989	176.5	74.1	23.7864	36	86.5	0.84144	1
1473	1	45.4411	165	64.3	23.618	36	81.2	0.841451	1
1474	1	39.189	160	64	25	36.9	77.5	0.841477	1
1475	2	34.4082	155.5	50.8	21.0089	30.8	77	0.84153	1
1476	2	52.2822	160	58	22.6562	31.5	77	0.84153	1
1477	2	40.1534	152	49.7	21.5114	30	73.3	0.841561	1
1478	1	55.6685	178	77.5	24.4603	36	85	0.841584	1
1479	1	34.1863	167.5	70.3	25.0568	38	85	0.841584	2
1480	2	45.2466	160	72.3	28.2422	36	101	0.841667	1
1481	1	56.589	166.5	65.2	23.519	37.2	80.8	0.841667	1
1482	1	41.411	166.5	69.7	25.1423	40	84	0.841683	2
1483	2	56.4164	165	70	25.7117	34.1	86.7	0.841748	2
1484	1	56.2548	169	57.6	20.1674	34.5	76.6	0.841758	1
1485	2	40.6082	162	55.1	20.9953	33.5	78.3	0.841935	1
1486	1	73.0438	162.5	43.6	16.5112	30.3	68.2	0.841975	1
1487	2	39.9671	161.6	67.8	25.9625	36.5	80.5	0.84205	2
1488	1	34.9096	163	65.1	24.5022	36.5	82.1	0.842051	1
1489	2	52.5315	156	48.4	19.8882	31	72	0.842105	1
1490	1	36.0712	169	68	23.8087	37	80	0.842105	1
1491	2	40.1863	152	48	20.7756	30.3	70.4	0.842105	1
1492	1	40.4411	163	64.9	24.427	37.2	80.6	0.842215	1
1493	1	49.5836	173.5	58.4	19.4005	35	78.5	0.842275	1
1494	1	44.3315	164	52.2	19.4081	32.5	71.6	0.842353	1
1495	2	31.063	162.5	69.5	26.3195	34.6	87.2	0.842512	1
1496	1	41.9918	169	70	24.5089	36	79.2	0.842553	1
1497	2	48.1945	159	51.6	20.4106	30.2	75.5	0.842634	2
1498	1	44.7479	174	64.5	21.304	35.5	79.8	0.842661	1
1499	1	31.9014	172	62.1	20.9911	35.3	75	0.842697	1
1500	1	26.1808	176.5	61.6	19.7739	35.5	74	0.842825	1
1501	1	44.6959	180	75	23.1481	37	88.5	0.842857	2
1502	2	55.0795	153	54	23.0681	30.8	80.5	0.842932	2
1503	1	35.0795	172.5	68.2	22.9196	37	80.5	0.842932	1
1504	1	43.6658	161	57.4	22.1442	33.7	72.5	0.843023	1
1505	1	49.7808	168	59.3	21.0105	36	72.5	0.843023	1
1506	2	46.9973	160	54	21.0938	31.5	79.5	0.843054	1
1507	1	52.9205	171	56.8	19.4248	34	72	0.843091	1
1508	1	39.1534	171	75	25.6489	38	86	0.843137	1
1509	2	46.4986	160.5	59.1	22.9423	33.4	80.1	0.843158	1
1510	2	41.1534	151	48.2	21.1394	29	71	0.84323	1
1511	2	56.2	147	45.1	20.8709	30.1	71	0.84323	1
1512	1	46.4219	169.5	61	21.232	36.5	78	0.843243	1
1513	2	56.6192	150	65.9	29.2889	34.2	85.1	0.843409	2
1514	1	32.5726	163.5	74.3	27.7941	39.3	87.3	0.843478	1
1515	2	68.2932	157	48.9	19.8385	31.6	75.5	0.843575	2
1516	1	36.4082	165	61.6	22.6263	35	75	0.843645	2
1517	1	40.9205	176	73.5	23.728	38.3	81.5	0.843685	2
1518	1	27.5699	164.5	70.2	25.9421	34.2	79.9	0.843717	1
1519	2	43.1068	158	61.7	24.7156	31.1	81	0.84375	2
1520	1	33.411	176	66.3	21.4037	35.2	81	0.84375	1
1521	1	35.4849	172	73.7	24.9121	36.5	81	0.84375	1
1522	1	40.3288	168	60.8	21.542	35.6	77.8	0.843818	1
1523	1	58.7534	161	65.9	25.4234	31.2	80	0.843882	1
1524	1	80.8521	171	75	25.6489	37.2	86.5	0.843902	2
1525	1	45.1562	176.5	66.9	21.4752	38.5	77.9	0.843987	1
1526	2	48.3342	153.5	58.7	24.9127	31	78.5	0.844086	1
1527	2	40.6932	168	61.5	21.79	32	78.5	0.844086	1
1528	2	47.9973	158	60	24.0346	32.5	82.9	0.844196	1
1529	2	60.537	157	46.9	19.0271	29.8	77.5	0.844227	1
1530	2	34.6685	167	64.1	22.984	33	77.5	0.844227	2
1531	1	56.7562	164	66.9	24.8736	35.5	83.5	0.844287	1
1532	1	37.1863	173	66.5	22.2193	37	79.2	0.84435	1
1533	2	42.4959	162	59.5	22.6718	31	76	0.844444	2
1534	1	43.4438	172	60	20.2812	33	76	0.844444	1
1535	1	44.9233	168.5	61.2	21.5552	35.2	76	0.844444	1
1536	1	40.663	173	63.6	21.2503	34.5	75.5	0.844519	1
1537	2	58.5863	150	43.3	19.2444	29.5	75	0.844595	1
1538	1	42.9452	172	60.9	20.5855	35.9	77.2	0.844639	1
1539	2	49.926	151	51.3	22.499	31	73.4	0.844649	1
1540	2	55.0795	160	66.3	25.8984	35.8	87	0.84466	2
1541	1	53.3644	180.5	76.9	23.6033	39	87	0.84466	1
1542	2	64.2548	159	58.1	22.9817	34.2	80	0.844773	2
1543	1	39.1041	173.5	64.7	21.4934	35.1	80.6	0.844864	1
1544	1	39.3288	174.5	65.9	21.6419	36	79	0.84492	1
1545	2	40.9918	167	69.2	24.8127	31.9	84	0.84507	1
1546	2	55.589	158.5	74.3	29.5754	32	90	0.84507	1
1547	1	36.9945	166	67.2	24.3867	35.9	83	0.845214	2
1548	1	30.5726	163	66	24.841	36.5	82	0.845361	1
1549	1	42.4137	161.5	63.3	24.2694	36.5	82	0.845361	1
1550	1	27.2356	159	64.3	25.4341	35	80.4	0.845426	1
1551	1	44.7205	180	70	21.6049	37.5	81	0.845511	1
1552	1	46.4192	170	68	23.5294	35.9	80.5	0.845588	1
1553	1	32.4822	173	70.6	23.5892	36	80	0.845666	1
1554	1	51.4493	171.5	66.8	22.7116	36	83.3	0.845685	2
1555	2	56.5041	154.5	59.4	24.8845	34.5	79.5	0.845745	1
1556	1	39.9973	172	65	21.9713	35.9	79.5	0.845745	1
1557	2	46.5836	167	62.5	22.4103	35.6	78.5	0.845905	1
1558	1	26.4055	168.5	72.2	25.4295	36.6	78.5	0.845905	1
1559	2	55.7041	160	58.1	22.6953	29.5	80.2	0.845992	2
1560	1	54.589	167	66.9	23.988	35	80.2	0.845992	1
1561	1	34.0986	175.5	70.7	22.9544	36.7	84.6	0.846	1
1562	2	27.6	161	68	26.2336	33	88	0.846154	1
1563	1	52.6164	168.5	62	21.8369	36	82.5	0.846154	1
1564	1	31.9068	175	75	24.4898	37	88	0.846154	1
1565	1	28.8521	177	71.8	22.9181	37.1	84.2	0.846231	1
1566	2	41.8603	156.5	50.2	20.4963	28.5	76.5	0.846239	1
1567	1	48.0329	177	66	21.0667	35.5	82.6	0.846311	2
1568	2	55.2849	155	63	26.2227	32.1	80.4	0.846316	2
1569	2	46.1945	159	60.3	23.8519	33.5	76	0.846325	1
1570	1	41.5726	165.5	62	22.6358	37.1	73.8	0.84633	1
1571	1	29.4027	181	77.3	23.5951	37.6	86.5	0.84638	1
1572	1	62.7562	168	62.4	22.1088	36.8	80.5	0.846477	1
1573	2	44.863	164	64.5	23.9813	33	80	0.846561	1
1574	2	50.4493	152.5	53.1	22.8326	31	74.5	0.846591	2
1575	2	54.674	160	53	20.7031	31.8	74.5	0.846591	1
1576	2	36.2356	155	55.3	23.0177	32.1	77.4	0.846827	1
1577	2	47.5836	167	56.5	20.2589	32	73	0.846868	1
1578	1	42.7753	162	67	25.5296	35.4	78	0.846906	2
1579	2	58.2575	156.5	64.6	26.3757	33.5	83	0.846939	2
1580	1	36.8274	172.5	66.7	22.4155	36.1	83	0.846939	1
1581	2	44.4959	155	64.5	26.847	37.5	83	0.846939	1
1582	1	61.2877	164	52.8	19.6312	35.8	72.5	0.846963	1
1583	2	47.6137	162	70	26.6728	37.5	88	0.846968	1
1584	2	47.2795	158	61.7	24.7156	34	82.7	0.847336	1
1585	2	48.1589	154	53.7	22.6429	32.6	75.5	0.847363	2
1586	1	27.4849	182	73.5	22.1893	37	80.5	0.847368	1
1587	2	47.0329	156.5	55.4	22.6194	31.2	75	0.847458	1
1588	1	33.2658	176	81.2	26.2138	39.8	89	0.847619	1
1589	2	44.0301	155	58	24.1415	34	77.9	0.847661	1
1590	1	28.1452	175	71.5	23.3469	37.7	83.5	0.847716	1
1591	2	50.2521	155	58.5	24.3496	36.5	78.5	0.847732	2
1592	2	50.1973	159	73.4	29.0337	34.7	85.2	0.847761	2
1593	2	34.8219	154	54	22.7694	32.3	76.3	0.847778	1
1594	1	47.7507	174.5	59.5	19.5401	34.5	78	0.847826	1
1595	1	34.0712	167	62.8	22.5178	36.6	78	0.847826	1
1596	1	29.6849	173	68	22.7204	36.1	81.4	0.847917	1
1597	1	37.1507	172	69.6	23.5262	38.9	81.4	0.847917	1
1598	2	40.5014	157.5	56	22.575	30.6	75.3	0.847973	1
1599	2	44.9178	164	61	22.68	32.6	83.7	0.848024	1
1600	1	45.1616	168.5	64.4	22.6822	36.5	81	0.848168	1
1601	1	28.5699	178	73.4	23.1663	39	85.5	0.848214	1
1602	1	26.8301	165.5	67.3	24.5708	36	84.4	0.848241	1
1603	2	35.7726	154.5	58.6	24.5494	33.2	77.7	0.848253	1
1604	2	53.4247	154	50.1	21.125	34	73.8	0.848276	1
1605	1	67.5973	170	60	20.7612	36.5	75.5	0.848315	1
1606	1	57.2548	172	78.3	26.467	41	82.8	0.848361	2
1607	1	35.4849	173	73	24.3911	36.4	83.5	0.848577	1
1608	1	54.1699	168	64.9	22.9946	36.5	78.5	0.848649	1
1609	1	27.4849	167	64	22.9481	34.1	81.9	0.848705	2
1610	1	77.5973	168	47.7	16.9005	32.8	73.5	0.84873	1
1611	1	39.4164	167.5	59.2	21.1005	35.1	80.8	0.848739	1
1612	1	76.6822	166	75	27.2173	39.2	88.1	0.848748	2
1613	1	56.1123	180	74.5	22.9938	36	81.5	0.848958	1
1614	1	35.4082	178.5	82.8	25.9869	39.6	90	0.849057	1
1615	1	42.0274	177.5	71.2	22.5987	36	80.5	0.849156	1
1616	1	33.6575	184.5	78.8	23.1491	36.5	85.6	0.849206	1
1617	1	24.7288	170	66.3	22.9412	35	80	0.849257	1
1618	1	58.926	173	66.9	22.3529	36.4	81.7	0.849272	1
1619	2	47.4466	151	57	24.9989	33.1	79.5	0.849359	1
1620	1	61.4192	166.5	58.5	21.1022	35.5	80.1	0.849417	1
1621	1	82.4466	168.5	55	19.3715	35.2	79.6	0.84952	1
1622	2	38.2384	156	55	22.6003	33.7	71.7	0.849526	2
1623	1	44.8411	176.5	73.5	23.5938	38.8	82	0.849741	1
1624	2	38.8247	151	48.1	21.0956	32.3	74.1	0.849771	1
1625	2	30.3151	157	52.5	21.299	31	79.2	0.849785	1
1626	1	47.3342	170	67	23.1834	38.5	83.8	0.849899	1
1627	1	35.4849	170	65	22.4913	36.2	77.6	0.849945	1
1628	1	28.2356	176.5	75.7	24.3	36.8	85	0.85	1
1629	1	27.737	167	54	19.3625	33	72	0.850059	1
1630	1	40.1041	166	52	18.8707	33.5	73.2	0.850174	1
1631	2	54.4986	157	50.5	20.4876	31.5	77.2	0.85022	1
1632	1	34.8274	172.5	83.7	28.1285	42.5	94.8	0.850224	2
1633	1	29.7644	167.5	56.3	20.0668	34.9	75.5	0.850225	1
1634	1	33.6521	173	69.7	23.2884	37	81.8	0.850312	1
1635	2	56.3315	148.5	62	28.115	33	78.4	0.850325	1
1636	2	68.7644	150	60.5	26.8889	33.5	84.1	0.850354	2
1637	2	49.6137	165	59	21.6713	33	77.9	0.850437	1
1638	1	55.8356	164	63.2	23.4979	35.5	80.8	0.850526	1
1639	1	50.0904	168	56.6	20.0539	37.5	74	0.850575	1
1640	2	29.1507	156.5	57.5	23.4768	33.5	78	0.8506	1
1641	1	62.0411	160.5	61.3	23.7964	35.7	78	0.8506	1
1642	1	56.0849	168	69	24.4473	36.5	79.8	0.850746	1
1643	1	54.7507	170.5	72.4	24.9052	39.5	83.8	0.850761	2
1644	1	45.7479	168.7	70.1	24.6313	36	77	0.850829	1
1645	2	42.2767	160.5	59.6	23.1364	32.2	80	0.851064	1
1646	1	28.1808	165.5	62.9	22.9644	33.4	80	0.851064	1
1647	1	52	178	64.7	20.4204	34.2	80	0.851064	1
1648	1	33.5671	164.5	70.1	25.9052	40.5	78.3	0.851087	2
1649	2	46.2438	156.5	52.4	21.3945	30	73.2	0.851163	1
1650	2	46.9452	160.5	60.3	23.4082	32	79.5	0.851178	1
1651	1	48.3616	160.5	51.1	19.8368	34	71.5	0.85119	1
1652	2	45.1918	168	79	27.9904	35	88.7	0.851248	2
1653	2	57.7014	162	55.2	21.0334	32.3	79	0.851293	1
1654	2	41.7753	154.5	59.5	24.9264	34.3	79.6	0.851337	1
1655	2	41.1589	157	71.9	29.1695	35.5	86	0.851485	2
1656	1	25.0575	171	76.5	26.1619	42	86	0.851485	2
1657	1	60.0411	164	72	26.7698	37.8	83.2	0.851586	2
1658	1	28.0164	172	61.9	20.9235	35.5	76.5	0.851893	1
1659	1	70.6849	163	60.1	22.6203	34.9	78.3	0.852013	1
1660	1	41.074	170	72.8	25.1903	36	83.5	0.852041	1
1661	1	27.0603	165.5	62.3	22.7453	36.7	81.2	0.852046	1
1662	1	45	166.5	63.1	22.7615	35.6	78.4	0.852174	1
1663	1	28.7452	168	74.6	26.4314	37	87.1	0.85225	1
1664	1	27.9041	173.5	69.8	23.1876	37.6	82.5	0.852273	1
1665	1	46.4164	181	79.1	24.1446	36.1	86	0.852329	1
1666	2	28.3205	162	46	17.5278	32	76.2	0.852349	1
1667	2	53.9205	160	62	24.2188	37	89.5	0.852381	1
1668	1	44.6658	163.5	55.5	20.7614	35	74.5	0.852403	1
1669	2	50.9205	156	67.8	27.86	35	86.7	0.852507	1
1670	2	52.7836	160	51	19.9219	32	74	0.852535	2
1671	2	44.4192	155	62	25.8065	32	81	0.852632	1
1672	1	28.0192	171	67.3	23.0156	37.9	82.2	0.852697	1
1673	1	41.1041	178	63.9	20.1679	35.1	77.6	0.852747	1
1674	2	54.3397	153	50	21.3593	33.9	75.9	0.852809	1
1675	1	26.6493	174	64.4	21.271	35.6	78.8	0.852814	1
1676	2	54.2548	160	58.4	22.8125	33.8	80	0.852878	2
1677	2	49.0795	149	61.7	27.7915	32.5	87	0.852941	1
1678	1	71.4384	173	68.8	22.9877	37.8	87	0.852941	1
1679	1	46.326	169.5	84	29.2375	39.7	87	0.852941	2
1680	1	55.1644	160	75.2	29.375	40.3	87	0.852941	2
1681	2	43.526	161	52.7	20.331	30.4	76.6	0.853007	1
1682	2	55.0795	157	57	23.1247	35.3	79.6	0.853162	1
1683	1	41.8247	174	70.7	23.3518	35.2	80.2	0.853191	1
1684	1	26.2356	175	82	26.7755	39	93	0.853211	1
1685	1	55.2849	163.5	51.9	19.4148	32.2	75	0.853242	1
1686	2	59.5151	160	61.1	23.8672	32.8	78.5	0.853261	2
1687	2	55.0795	163	64	24.0882	33.7	82	0.853278	2
1688	2	68.5205	154	57	24.0344	35.8	82.6	0.853306	1
1689	1	44.3589	175.5	75.3	24.4479	38	83.2	0.853333	1
1690	2	60.6712	152	56.7	24.5412	33	79.8	0.853476	1
1691	1	32.6575	168.5	72	25.359	37	84.5	0.853535	1
1692	1	45.0301	171.5	73.9	25.1256	37.5	84.5	0.853535	1
1693	2	68.1014	157	60.3	24.4635	36.7	82.8	0.853608	2
1694	1	55.4164	176.5	88.1	28.2805	37.1	91	0.853659	1
1695	2	46.9973	160	69	26.9531	34.8	84.6	0.853683	2
1696	1	37.0712	162.5	72.8	27.5692	42.5	85.8	0.853731	1
1697	2	48.6986	150.5	43.1	19.0285	27.5	73	0.853801	2
1698	1	73.3507	162.5	57.1	21.6237	33.5	76	0.853933	1
1699	1	57.5342	169	58.5	20.4825	33	79	0.854054	1
1700	1	36.7726	174.5	60.8	19.967	33.8	79	0.854054	1
1701	1	41.9918	179	78.2	24.4062	37	83.7	0.854082	1
1702	1	74.937	156	52.1	21.4086	34	72	0.854093	1
1703	1	55.5836	166	66.5	24.1327	37.2	81.4	0.854145	1
1704	2	56.9534	157.5	51.7	20.8415	29.8	82	0.854167	2
1705	1	25.9014	162.5	67.8	25.6757	36	82	0.854167	2
1706	2	52.4959	155	49.5	20.6035	32	75	0.854214	1
1707	2	52.3288	150	53.7	23.8667	32	76.2	0.85426	1
1708	2	48.3342	160	65.9	25.7422	31.8	85	0.854271	1
1709	1	49.7507	170.5	69	23.7356	35.3	85	0.854271	1
1710	2	38.189	158.5	58.9	23.4454	33	78.6	0.854348	1
1711	2	58.7068	152	62	26.8352	34.5	88	0.854369	1
1712	1	39.3562	176	78.7	25.4068	37	86.9	0.854474	1
1713	2	51	164	55	20.4491	31.5	78.7	0.854506	2
1714	1	32.7342	168	70.2	24.8724	36.4	84.6	0.854545	1
1715	2	52.7534	163.5	75.3	28.1682	36.1	92.3	0.85463	2
1716	2	40.8603	158.5	60.5	24.0822	32.5	80	0.854701	1
1717	1	56.7562	161.5	56.1	21.5089	33.5	80	0.854701	1
1718	2	52.8329	161.5	67.8	25.9947	33.3	81.2	0.854737	1
1719	1	37.9945	162.5	60.1	22.7598	35.8	76.5	0.854749	1
1720	2	29.3205	163	55.2	20.7761	32.9	78.3	0.854803	1
1721	1	42.4137	180	70.9	21.8827	38.5	82.5	0.854922	1
1722	2	64.5096	155.5	69.9	28.9079	35.8	85.5	0.855	1
1723	2	51.7836	165.5	75.9	27.7106	37.5	85.5	0.855	2
1724	1	29.0658	170	72	24.9135	39.8	85.5	0.855	1
1725	1	40.0685	158	61	24.4352	35.3	80.2	0.855011	1
1726	1	39.2438	161	47.8	18.4406	31.8	72	0.855107	1
1727	2	61.2027	156.5	66.5	27.1514	32.5	85	0.855131	1
1728	2	45.8274	150	57.1	25.3778	30.4	79.1	0.855135	1
1729	2	43.9151	153	71.8	30.672	34.4	89.4	0.855502	2
1730	2	42.0712	152	56.9	24.6278	31	77	0.855556	1
1731	2	38.6904	164.5	54	19.9555	31.7	77	0.855556	2
1732	2	41.9123	165	59.6	21.8916	33.7	78.8	0.855592	1
1733	2	35.4137	157.5	52.9	21.3253	32	73.5	0.855646	1
1734	1	56.5342	171	67.5	23.084	38.4	81.9	0.855799	1
1735	1	53.6795	163.5	54.8	20.4996	33.7	73	0.855803	1
1736	2	51.7836	158	57.7	23.1133	33.4	83.7	0.855828	1
1737	1	39.6082	172	61.8	20.8897	34	79	0.855905	1
1738	2	38.6932	158	53.8	21.551	34.5	79	0.855905	1
1739	1	41.6904	158	60	24.0346	39.5	79	0.855905	1
1740	1	30.1616	173	64.1	21.4174	35.2	81.4	0.855941	1
1741	2	53.4137	157	59.9	24.3012	36	82	0.85595	1
1742	1	66.3479	162.5	49.2	18.632	33.5	73.8	0.856148	1
1743	1	28.989	174.5	74.7	24.5318	37.5	86.3	0.856151	1
1744	2	50.1123	153.5	58	24.6156	33	79.8	0.856223	1
1745	2	41.8247	154	65	27.4077	35.5	93.5	0.856227	1
1746	1	34.0712	173	70	23.3887	35.1	81	0.856237	1
1747	1	42.3315	166.5	66.7	24.0601	38.3	81	0.856237	1
1748	1	60.3425	160	60	23.4375	35.8	82.2	0.85625	2
1749	2	42.4411	156.5	72.4	29.5604	33.5	85.2	0.856281	2
1750	1	28.4849	182	85.6	25.8423	37.5	91.2	0.856338	1
1751	2	50.9205	159.5	57.5	22.602	32.5	80.5	0.856383	2
1752	2	56.2	162	67.9	25.8726	37.4	86.5	0.856436	1
1753	2	74.3534	177	39.8	20.0191	31.6	75.2	0.856492	1
1754	1	47.8356	173	68.9	23.0212	37.3	84.2	0.856562	1
1755	1	38.5726	169.5	72.7	25.3043	40	83.7	0.856704	1
1756	2	45.3315	164	59.8	22.2338	31	79.7	0.856989	1
1757	2	56.2493	152	52.7	22.8099	31.9	80.9	0.856992	1
1758	2	41.4384	157	56.5	22.9218	31	78	0.857143	1
1759	1	26.0658	162.5	51.8	19.6166	32	72	0.857143	1
1760	2	47.4466	163	55.3	20.8137	33.5	78	0.857143	1
1761	2	48.5836	166.5	85	30.6613	34	90	0.857143	2
1762	1	32.9068	175	64	20.898	34.2	78	0.857143	1
1763	2	48.9178	160	72	28.125	34.3	84	0.857143	1
1764	2	53.0904	151	56.1	24.6042	35	78	0.857143	2
1765	1	32.4877	174	68.6	22.6582	36	84	0.857143	1
1766	1	36.9945	176	75	24.2123	36.6	84	0.857143	1
1767	1	36.3534	180	64.3	19.8457	37.5	81	0.857143	1
1768	2	51.9205	170	72.2	24.9827	35.4	83.5	0.85729	1
1769	1	40.4164	167	70	25.0995	37.5	82.3	0.857292	2
1770	1	29.3205	176	77.2	24.9225	41.6	88.5	0.857558	2
1771	2	64.5178	149	63.6	28.6474	37.6	92.2	0.857674	1
1772	2	46.4849	161	71.9	27.7381	36.1	91	0.857681	2
1773	2	40.7397	159	58.9	23.2981	31	79	0.857763	1
1774	2	58.6219	144	47.9	23.0999	32.7	74.8	0.857798	1
1775	2	35.6904	164.5	68.6	25.3508	33.4	85.7	0.857858	1
1776	2	37.6055	164	79.8	29.6698	33.6	83.3	0.857878	2
1777	2	37.0247	154.5	51.8	21.7007	31	75.5	0.857955	2
1778	2	61.3425	142.5	52.2	25.7064	32	82.8	0.858031	1
1779	1	57.4521	169	65.5	22.9334	37.5	81	0.858051	1
1780	1	38.2438	167	74	26.5338	38.2	89.5	0.858102	1
1781	2	63.0849	161	52.9	20.4082	30.6	76.2	0.858108	1
1782	1	29.6493	166	62.8	22.79	36	84.2	0.858308	2
1783	2	37.9945	158	58	23.2335	32	80	0.858369	1
1784	1	28.3973	168	61.6	21.8254	37	80	0.858369	1
1785	1	28.3479	174	71.5	23.6161	38.2	83.7	0.858462	1
1786	2	45.4192	154.5	55	23.0412	32	74	0.858469	1
1787	2	54.5836	149	61.1	27.5213	32.5	83.1	0.858471	1
1788	1	41.5726	171.5	88.2	29.9875	40	95.3	0.858559	2
1789	1	43.8329	174	73.2	24.1776	40.5	85	0.858586	2
1790	2	44.2548	158.2	57.3	22.8951	35.3	83.2	0.858617	1
1791	1	49.6986	173	72.1	24.0903	37.2	83.2	0.858617	1
1792	1	37.6603	173	71.7	23.9567	33.5	82	0.858639	1
1793	1	38.8247	175.5	74.6	24.2206	37.4	82	0.858639	2
1794	2	45.6658	163	62.9	23.6742	32.9	79	0.858696	2
1795	1	34.9096	163.5	67.5	25.2504	37	79	0.858696	1
1796	1	45.4082	164	55.4	20.5979	35.8	78.4	0.858708	1
1797	1	34.4904	166	60.7	22.0279	34.5	78.5	0.858862	1
1798	1	42.4411	163	69.7	26.2336	38.5	84	0.858896	1
1799	1	39.6932	171	56.5	19.3222	34	73.7	0.858974	1
1800	2	56.5973	153.5	67.9	28.8173	33.2	86.5	0.858987	1
1801	1	36.6027	166.5	61	22.004	34.5	82.9	0.859067	1
1802	1	41.6082	158.5	52.2	20.7784	31	75	0.859107	1
1803	1	52.4274	169	65.2	22.8283	36.2	81.1	0.85911	1
1804	1	30.7342	164	66.8	24.8364	37	81.1	0.85911	1
1805	2	67.7726	147.5	42.3	19.4427	29.5	72	0.859189	1
1806	2	37.2712	158	57	22.8329	31	80.6	0.859275	1
1807	2	68.7589	150	52	23.1111	31.5	82.5	0.859375	1
1808	2	52.4959	163.5	52.5	19.6392	30.8	75.8	0.85941	1
1809	1	47.1589	160.5	71.9	27.9112	37.4	87.5	0.859528	1
1810	1	24.3945	172	74.2	25.0811	39	87.5	0.859528	2
1811	1	29.6	163.5	64.6	24.1656	35	82	0.859539	1
1812	1	36.5699	169	68.5	23.9838	40.6	80.8	0.859574	1
1813	2	36.4356	159.5	59.9	23.5454	33.1	82.1	0.859686	1
1814	2	48.4986	151.5	57	24.8342	35.9	78.5	0.859803	2
1815	1	43.7479	169.5	81.8	28.4717	41.2	92	0.859813	2
1816	1	32.063	168	61	21.6128	35	77.9	0.859823	1
1817	2	42.526	154	51.3	21.631	32.3	77.3	0.859844	1
1818	1	47.411	172.5	54.5	18.3155	33.9	72.4	0.859857	1
1819	2	52.8658	154.5	50.6	21.1979	32.3	75.5	0.859909	1
1820	1	59.4192	174	64.2	21.2049	34	77.4	0.86	2
1821	1	47.2438	152	52.8	22.8532	34.5	78.1	0.860132	1
1822	1	29.1808	165.5	60.2	21.9786	36.7	81.2	0.860169	1
1823	1	41.074	176	61.6	19.8864	36.2	76.3	0.860203	1
1824	2	46.9178	159	60.7	24.0101	31	80	0.860215	1
1825	2	56.2493	154.5	59.4	24.8845	31.5	80	0.860215	1
1826	1	39.7151	162.5	63.8	24.1609	36	80	0.860215	1
1827	2	45.7479	151.5	62.2	27.0997	33.8	85	0.860324	1
1828	2	40.9973	152.5	58.8	25.2835	33.8	85	0.860324	1
1829	2	46.6137	161.5	55.7	21.3555	30	77	0.860335	1
1830	2	46.137	157	56.4	22.8813	32	77	0.860335	1
1831	1	59.2	171	59.6	20.3823	33	77	0.860335	1
1832	1	35.2411	169	61.6	21.5679	36	77	0.860335	1
1833	2	39.189	161	60.1	23.1858	30.5	79.5	0.86039	2
1834	1	54.3671	169	66.8	23.3885	38.8	78.9	0.860414	1
1835	1	39.5781	167.5	59.1	21.0648	33.8	78.3	0.86044	1
1836	2	47.7452	156	63.8	26.2163	33.8	81.4	0.860465	2
1837	1	38.9918	175.5	73.8	23.9608	36.8	82.7	0.860562	2
1838	2	39.7452	160	60.2	23.5156	32.8	79	0.860566	1
1839	2	61.8438	148.5	54.7	24.8047	34	79	0.860566	1
1840	2	46.4932	168.5	60.3	21.2382	33.2	81.5	0.860612	1
1841	1	37.0247	180	77	23.7654	37.5	81.5	0.860612	1
1842	2	47.6986	166	61.3	22.2456	33.5	82.8	0.860707	1
1843	2	38.4192	152.5	53.2	22.8756	32	77.3	0.860802	1
1844	2	51.9507	153	49	20.9321	31.5	73.6	0.860819	1
1845	1	42.1041	163.5	58	21.6966	35	79.8	0.860841	1
1846	1	37.6548	165	67.7	24.8669	38.3	82.3	0.860879	2
1847	2	53.5863	159.5	71.7	28.1837	35.5	85.4	0.860887	1
1848	2	62.011	162	67	25.5296	33.6	88.5	0.860895	1
1849	1	58.926	171	64.2	21.9555	34.5	80.5	0.860963	1
1850	1	26.1808	166	64.1	23.2617	38	81.8	0.861053	1
1851	1	53.4247	169	62.6	21.918	37.5	77.5	0.861111	1
1852	1	58.6219	171.5	59.2	20.1277	35	74.5	0.861272	1
1853	2	44.0849	155	54.8	22.8096	30	77.1	0.861453	1
1854	1	41.6932	170	63.5	21.9723	36.8	79.6	0.861472	1
1855	2	43.1918	160	56.8	22.1875	33.2	76.5	0.861486	1
1856	1	25.6521	157.5	67.2	27.0899	36	84	0.861538	1
1857	1	37.4027	178	74.9	23.6397	36.5	80.3	0.861588	1
1858	1	27.989	173	78.6	26.2622	36.5	88.4	0.861598	1
1859	1	44.2466	167.5	64.5	22.9895	35	81	0.861702	1
1860	2	31.063	165	62.7	23.0303	32.4	84.2	0.861822	1
1861	1	67.0877	164	65.9	24.5018	37.2	81.1	0.861849	1
1862	1	50.5014	172.5	64.1	21.5417	37	78	0.861878	1
1863	1	52.8329	159	49.9	19.7381	33.4	72.4	0.861905	1
1864	2	41.6575	158	60	24.0346	33.4	83.1	0.862033	1
1865	1	33.3151	178	76.2	24.05	38.8	87.5	0.862069	1
1866	1	38.4932	167	68.1	24.4182	35.5	83.2	0.862176	1
1867	2	54.4247	148	62.1	28.351	33.1	84.5	0.862245	1
1868	1	30.3507	171	72.3	24.7256	37	84.5	0.862245	1
1869	2	49.1068	159.5	58.3	22.9164	34.2	79.5	0.862256	1
1870	1	41.8301	170	63.4	21.9377	37.5	80.2	0.862366	1
1871	2	40.9425	158.5	57	22.6891	30	82.1	0.862395	1
1872	1	28.6493	171	68.9	23.5628	37.4	81.6	0.862579	1
1873	1	66.0877	169	72.4	25.3493	38	88	0.862745	1
1874	2	45.9096	158	53.1	21.2706	31.3	85.5	0.862765	1
1875	1	37.6904	175.5	73.2	23.766	28.5	90.6	0.862857	2
1876	1	25.7342	171	83.9	28.6926	38.4	90	0.862895	2
1877	1	41.6932	165	69.8	25.6382	35.5	85	0.862944	2
1878	2	63.5041	162	64.5	24.577	33.5	86.3	0.863	1
1879	2	52.1973	160.5	67	26.0091	32.2	89.5	0.863067	2
1880	2	65.5945	152	51	22.0741	32.2	78.8	0.863089	1
1881	1	36.4384	171.5	67.4	22.9156	36.5	82.6	0.863114	1
1882	2	47.3945	157.5	54.9	22.1315	30	82	0.863158	1
1883	2	48.8356	161.5	64.7	24.8061	34	82	0.863158	2
1884	1	48.9178	166	70.6	25.6206	35.5	82	0.863158	2
1885	1	39.3288	170	65	22.4913	35.5	77	0.863229	1
1886	1	41.1041	166	63.8	23.1529	38.8	84	0.863309	1
1887	1	51.4493	164.5	50.5	18.6621	34	69.5	0.863354	1
1888	1	30.4959	177	79.9	25.5035	39	87.3	0.863501	1
1889	2	32.5671	149	60	27.0258	37.5	81	0.863539	2
1890	2	41.4932	161	65.6	25.3077	33.7	84.8	0.863544	1
1891	1	26.8219	173.5	70.4	23.387	35.4	83.6	0.863636	1
1892	1	54.3397	176	74.6	24.0832	36	85.5	0.863636	1
1893	1	44.0849	175	71.3	23.2816	38.9	84.3	0.86373	1
1894	1	56.7863	159.5	63.6	24.9998	32.5	71	0.863747	2
1895	1	37.6027	162	70.2	26.749	37.5	85	0.863821	2
1896	1	47.0877	160.5	54.8	21.2731	32.8	73	0.863905	1
1897	1	36.6055	170	64.6	22.3529	35.5	84.5	0.864008	1
1898	1	42.4959	167.5	61.6	21.9559	36	78.2	0.864088	1
1899	1	29.989	167	60.7	21.7649	35.1	79.5	0.86413	1
1900	1	49.4164	171	62.2	21.2715	38	80.8	0.864171	1
1901	1	39.074	160.5	67.6	26.242	38.3	84	0.864198	2
1902	1	37.5753	172.5	70	23.5245	36.2	86	0.864322	1
1903	1	25.5945	173.5	72.7	24.151	37	86	0.864322	1
1904	1	44.5808	178	71.1	22.4403	39.2	88	0.86444	2
1905	1	36.2712	160.5	62.4	24.2234	36.2	80.4	0.864516	2
1906	1	36.6055	171.5	67.2	22.8476	37.2	81.7	0.86455	2
1907	2	53.5014	160	64.1	25.0391	32	83	0.864583	1
1908	1	42.7781	167	65.4	23.4501	36	83	0.864583	1
1909	1	65.4575	173	65.1	21.7515	36	83	0.864583	2
1910	1	33.4959	169.5	71.4	24.8519	35.5	85	0.8647	1
1911	1	46.5288	172	68.5	23.1544	36	81.9	0.864836	1
1912	2	52.8384	168.5	66.5	23.4219	35.1	84.5	0.864893	1
1913	2	29.5699	160	57.3	22.3828	32.5	82	0.864979	1
1914	1	41.0055	175.5	68.8	22.3375	35.5	82	0.864979	1
1915	1	32.7342	170	71	24.5675	38	82	0.864979	1
1916	1	38.2384	174	77.5	25.5978	38.2	86.5	0.865	1
1917	2	41.4384	153.5	46.4	19.6925	29.6	70.5	0.865031	1
1918	1	66.4301	169	61.9	21.6729	35.5	79.5	0.865071	1
1919	1	46.2493	173.5	75.6	25.1144	37	87.2	0.865079	1
1920	2	46.7507	157	57.6	23.3681	33	81.5	0.86518	1
1921	1	31.6575	161.5	65.2	24.9978	38.2	81.5	0.86518	2
1922	1	24.7342	165.5	69.2	25.2645	36.2	82.8	0.865204	1
1923	1	46.9178	161	64.5	24.8833	35.4	79.6	0.865217	1
1924	2	61.6	162	52.4	19.9665	30.8	79	0.865279	1
1925	2	46.2493	159.5	61.2	24.0564	35.6	83.5	0.865285	1
1926	1	23.4822	171.5	67.7	23.0176	38	83.5	0.865285	1
1927	2	41.189	162	58	22.1003	33.5	81.6	0.865323	1
1928	2	78.6164	145.5	46.5	21.9648	31.5	79.7	0.865364	1
1929	2	30.1616	159	74.8	29.5874	36	90	0.865385	1
1930	1	55.3397	166.5	58.2	20.994	36	77.8	0.865406	1
1931	2	62.4219	157	55	22.3133	32.6	81.7	0.865466	1
1932	1	34.737	166	62.6	22.7174	37.5	80.5	0.865591	1
1933	1	37.0658	172	65.5	22.1403	37.8	81.8	0.865608	1
1934	1	32.063	167	67	24.0238	39.4	83.1	0.865625	2
1935	1	34.326	172.5	76.1	25.5745	37.5	87	0.865672	1
1936	1	45.0712	169.5	70.3	24.469	38.8	87	0.865672	1
1937	1	32.6575	170	65.5	22.6644	34.3	81.2	0.865672	1
1938	1	38.0685	171	69	23.597	34.8	81.2	0.865672	1
1939	1	34.4986	169.5	71.5	24.8867	38.6	87.7	0.865745	1
1940	1	50.8384	171	64.5	22.0581	36.9	78.8	0.865934	1
1941	2	52.1616	158	61.2	24.5153	32.8	82.7	0.865969	2
1942	1	37.2411	173	72	24.0569	32.1	84	0.865979	1
1943	2	47.1644	165	60	22.0386	30	81	0.86631	1
1944	2	29.5151	150	55.3	24.5778	34	81	0.86631	1
1945	1	37.4082	166	65.7	23.8424	36.2	81	0.86631	1
1946	1	43.4438	166	63.2	22.9351	36.6	81	0.86631	1
1947	1	40.9397	172.5	63.3	21.2728	35.5	82.3	0.866316	1
1948	2	64.2904	155	56.2	23.3923	34.5	81.7	0.866384	2
1949	1	37.4164	166	62.8	22.79	37	78.5	0.866446	1
1950	1	65.3452	169	67.2	23.5286	37.4	83.7	0.86646	1
1951	2	26.4795	158.5	43.9	17.4745	29	65	0.866667	1
1952	2	33.6521	146.5	47.6	22.1785	29.5	70.2	0.866667	1
1953	2	41.9425	161	59.1	22.8	34.5	81.9	0.866667	1
1954	1	42.8329	168	74.2	26.2897	37	84.5	0.866667	1
1955	1	43.5918	183	75.3	22.485	37	84.5	0.866667	1
1956	1	38.4055	175	65	21.2245	39	84.5	0.866667	1
1957	1	47.411	168	66.4	23.5261	37	81.3	0.866738	1
1958	2	47.2795	158	55.9	22.3922	31.8	80	0.866739	2
1959	1	41.7452	162.5	60	22.7219	35.5	80	0.866739	1
1960	1	65.7616	170	58	20.0692	36.2	76.2	0.866894	1
1961	1	31.5671	170.5	67.4	23.1852	37	82.8	0.867016	1
1962	2	58.6027	153	51.1	21.8292	31.2	81.5	0.867021	1
1963	2	45.7781	157.5	65.9	26.5659	34.2	81.5	0.867021	2
1964	1	48.1589	169.5	63.8	22.2066	36.7	81.5	0.867021	1
1965	2	36.0027	152.5	48.2	20.7256	31.2	75.7	0.867125	1
1966	1	32.1836	179	96	29.9616	42.5	96.6	0.867145	1
1967	2	46.0082	151	58.6	25.7006	30.5	81	0.867238	1
1968	1	61.2027	163	58	21.83	36.5	79.7	0.867247	1
1969	2	44.5753	162	73.5	28.0064	39	89.5	0.867248	1
1970	1	64.9288	166.5	62.8	22.6533	33.8	79.1	0.867325	2
1971	1	53.1671	166	67.5	24.4956	37.5	85	0.867347	1
1972	1	65.8986	163	64.2	24.1635	38	85	0.867347	1
1973	1	59.6219	169	64.2	22.4782	35.9	81.1	0.86738	1
1974	1	57.4493	159.5	58.1	22.8378	36.5	77.2	0.867416	1
1975	1	43.9151	169	78	27.31	37	84.5	0.867556	2
1976	1	48.7507	168.5	69.1	24.3376	35.6	83.2	0.86757	1
1977	1	51.1973	177	70.2	22.4074	38	83.3	0.867708	1
1978	1	30.8192	177.5	71	22.5352	37.5	84	0.867769	1
1979	2	54.8411	151	51.8	22.7183	35	76.8	0.867797	2
1980	2	70.6849	152.5	48	20.6396	33	75.5	0.867816	2
1981	1	41.663	174	78.2	25.829	37.8	88	0.86785	1
1982	1	42.4219	164.5	65.6	24.2422	37.2	79.5	0.867904	1
1983	2	43.526	163	72.9	27.438	34.5	86.1	0.867944	2
1984	1	64.4329	175	66.4	21.6816	38.1	83.5	0.867983	1
1985	1	33.9616	167	73.7	26.4262	36.8	85.5	0.86802	1
1986	2	58.6767	151	54.9	24.0779	32	79.6	0.868048	1
1987	1	39.2438	172	63.7	21.5319	36	79.6	0.868048	1
1988	1	33.7397	173	65.7	21.952	34.4	78.3	0.868071	1
1989	1	52.337	176	72.4	23.3729	39.5	89	0.868293	1
1990	2	58.3151	159	52	20.5688	30	76.5	0.868331	1
1991	1	39.4055	171	69	23.597	38.1	81.8	0.868365	1
1992	2	51.7014	149	53.5	24.098	32.5	80.5	0.868393	2
1993	2	52.7014	159.5	59.7	23.4668	31	82.5	0.868421	1
1994	1	43.8274	172	70	23.6614	38	81.2	0.868449	1
1995	2	39.2384	155	49.6	20.6452	36.1	86.5	0.868474	2
1996	2	55.3671	158	55.7	22.3121	33.5	82.6	0.868559	1
1997	1	30.3233	162.5	57.3	21.6994	35	78	0.868597	1
1998	1	31.9068	174.5	70.1	23.0212	37.5	85.3	0.868635	1
1999	1	80.0959	175	65	21.2245	36	86	0.868687	1
[truncated: 2,054 more rows]
